# Supplementary material for: Plasmodium malariae Infection Associated with a High Burden of Anemia: A Hospital-Based Surveillance Study
Source: PLoS Negl Trop Dis. 2015 Dec 31;9(12):e0004195. doi: 10.1371/journal.pntd.0004195 (PMC4697806; doi:10.1371/journal.pntd.0004195)
Supplement: S1 Data — (TXT) [file pntd.0004195.s002.txt]

year	age	sex	ethnicity	pregnant	admission	lengthofstay	died	species	hb	plt	wcc	quinine	chloroquine	doxycyline	sp	dhp	artesamodia	ivquinine	ivartesunate	comorbidity	pneumonia	trauma	renal	nephrotic	pmnext365
2010	>=15	female	highland	0	outpatient	0	alive	Pm				No	No	No	No	Yes	No	No	No	one diagnosis	0	0	0	0	0
2004	>=15	female	highland	0	inpatient	2	alive	Pm	6	>=50	normal	Yes	No	Yes	Yes	No	No	Yes	No	two or more diagnoses	0	0	0	0	0
2006	>=15	male	highland		outpatient	0	alive	Pm												one diagnosis	0	0	0	0	0
2007	>=15	male	highland		outpatient	0	alive	Pm				No	No	No	No	Yes	No	No	No	two or more diagnoses	0	0	0	0	0
2010	>=15	male	highland		outpatient	0	alive	Pm				No	No	No	No	Yes	No	No	No	one diagnosis	0	0	0	0	0
2013	>=15	male	highland		outpatient	0	alive	Pm				No	No	No	No	Yes	No	No	No	one diagnosis	0	0	0	0	0
2011	>=15	female	highland	1	outpatient	0	alive	Pm				Yes	No	No	No	No	No	No	No	two or more diagnoses	0	0	0	0	0
2008	>=15	female	highland	0	outpatient	0	alive	Pm				No	No	No	No	Yes	No	No	No	one diagnosis	0	0	0	0	0
2010	>=15	male	highland		inpatient	1	alive	Pm	13.2	>=50	normal	No	No	No	No	Yes	No	No	Yes	two or more diagnoses	0	1	0	0	0
2009	>=15	male	highland		outpatient	0	alive	Pm				No	No	No	No	Yes	No	No	No	one diagnosis	0	0	0	0	0
2009	>=15	male	highland		outpatient	0	alive	Pm				No	No	No	No	Yes	No	No	No	two or more diagnoses	0	0	0	0	0
2007	5-<15	female	highland	0	outpatient	0	alive	Pm				No	No	No	No	Yes	No	No	No	one diagnosis	0	0	0	0	0
2008	5-<15	male	highland		outpatient	0	alive	Pm	12.3	>=50	above ULN									one diagnosis	0	0	0	0	0
2012	5-<15	male	highland		outpatient	0	alive	Pm				No	No	No	No	Yes	No	No	No	one diagnosis	0	0	0	0	0
2012	>=15	female	highland	0	outpatient	0	alive	Pm				No	No	No	No	Yes	No	No	No	one diagnosis	0	0	0	0	0
2013	>=15	female	highland	0	inpatient	2	alive	Pm	6.6	>=50	below LLN	No	No	No	No	Yes	No	No	Yes	two or more diagnoses	0	0	0	0	0
2012	>=15	male	highland		outpatient	0	alive	Pm				Yes	No	No	No	No	No	No	No	two or more diagnoses	0	0	0	0	1
2012	>=15	male	highland		outpatient	0	alive	Pm				No	No	No	No	Yes	No	No	No	one diagnosis	0	0	0	0	0
2006	5-<15	male	highland		outpatient	0	alive	Pm	7.6	>=50	below LLN	No	Yes	No	No	No	No	No	No	one diagnosis	0	0	0	0	0
2008	5-<15	male	highland		outpatient	0	alive	Pm				No	No	No	No	No	Yes	No	No	two or more diagnoses	0	0	0	0	0
2011	5-<15	female	highland	0	outpatient	0	alive	Pm	7.7	>=50	normal	No	No	No	No	Yes	No	No	No	two or more diagnoses	0	0	0	0	0
2009	>=15	female	highland	0	outpatient	0	alive	Pm				No	No	No	No	Yes	No	No	No	one diagnosis	0	0	0	0	0
2010	>=15	male	highland		outpatient	0	alive	Pm				No	No	No	No	Yes	No	No	No	one diagnosis	0	0	0	0	0
2008	>=15	male	highland		outpatient	0	alive	Pm				No	No	No	No	Yes	No	No	No	two or more diagnoses	0	0	0	0	0
2009	>=15	male	highland		outpatient	0	alive	Pm	12.4	>=50	normal	No	No	No	No	Yes	No	No	No	one diagnosis	0	0	0	0	0
2009	>=15	female	highland	0	outpatient	0	alive	Pm	11	>=50	normal	No	No	No	No	Yes	No	No	No	two or more diagnoses	0	0	0	0	0
2011	>=15	female	highland	0	outpatient	0	alive	Pm	10.5	>=50	below LLN	No	No	No	No	Yes	No	No	No	one diagnosis	0	0	0	0	0
2009	5-<15	female	highland	0	outpatient	0	alive	Pm	10.2	>=50	normal	No	No	No	No	Yes	No	No	No	one diagnosis	0	0	0	0	0
2010	>=15	female	highland	0	outpatient	0	alive	Pm				No	No	No	No	Yes	No	No	No	two or more diagnoses	0	0	0	0	0
2007	>=15	male	highland		outpatient	0	alive	Pm				No	No	No	No	Yes	No	No	No	one diagnosis	0	0	0	0	0
2011	>=15	female	highland	0	outpatient	0	alive	Pm	10.5	>=50	normal	No	No	No	No	Yes	No	No	No	one diagnosis	0	0	0	0	0
2013	>=15	female	lowland	0	outpatient	0	alive	Pm	11	>=50	normal	No	No	No	No	Yes	No	No	No	two or more diagnoses	0	0	0	0	0
2008	>=15	female	highland	0	inpatient	4	alive	Pm	4.4	>=50	normal	No	No	No	No	Yes	No	No	Yes	two or more diagnoses	0	1	0	0	0
2012	>=15	female	highland	0	outpatient	0	alive	Pm				No	No	No	No	Yes	No	No	No	one diagnosis	0	0	0	0	0
2013	5-<15	male	highland		outpatient	0	alive	Pm	7	>=50	below LLN	No	No	No	No	Yes	No	No	No	one diagnosis	0	0	0	0	0
2010	>=15	female	highland	0	outpatient	0	alive	Pm	8.1	>=50	below LLN	No	No	No	No	Yes	No	No	No	one diagnosis	0	0	0	0	0
2008	>=15	female	highland	0	outpatient	0	alive	Pm				No	No	No	No	No	Yes	No	No	one diagnosis	0	0	0	0	0
2010	>=15	female	highland	0	outpatient	0	alive	Pm	12.8	>=50	normal	No	No	No	No	Yes	No	No	No	two or more diagnoses	0	0	0	0	0
2010	>=15	male	highland		outpatient	0	alive	Pm				No	No	No	No	Yes	No	No	No	one diagnosis	0	0	0	0	0
2009	5-<15	male	highland		outpatient	0	alive	Pm				No	No	No	No	Yes	No	No	No	one diagnosis	0	0	0	0	0
2009	>=15	male	highland		inpatient	0.5	alive	Pm	9.1	>=50	normal									two or more diagnoses	0	0	0	0	0
2011	>=15	female	highland	0	outpatient	0	alive	Pm				No	No	No	No	Yes	No	No	No	two or more diagnoses	0	0	0	0	0
2007	>=15	female	highland	0	outpatient	0	alive	Pm				No	No	No	No	No	Yes	No	No	one diagnosis	0	0	0	0	0
2007	5-<15	male	highland		outpatient	0	alive	Pm				No	No	No	No	Yes	No	No	No	one diagnosis	0	0	0	0	0
2011	>=15	male	highland		outpatient	0	alive	Pm	12.1	>=50	normal	No	No	No	No	Yes	No	No	No	one diagnosis	0	0	0	0	0
2008	>=15	male	lowland		outpatient	0	alive	Pm												two or more diagnoses	0	0	0	0	0
2004	>=15	female	lowland	0	outpatient	0	alive	Pm				Yes	No	No	No	No	No	No	No	one diagnosis	0	0	0	0	0
2008	>=15	female	highland	0	outpatient	0	alive	Pm				No	No	No	No	Yes	No	No	No	one diagnosis	0	0	0	0	0
2013	>=15	female	highland	0	outpatient	0	alive	Pm	8.9	>=50	normal	No	No	No	No	Yes	No	No	No	two or more diagnoses	0	0	0	0	0
2006	>=15	female	highland	0	outpatient	0	alive	Pm	10.1	>=50	below LLN	Yes	No	Yes	No	No	No	No	No	one diagnosis	0	0	0	0	0
2008	5-<15	female	highland	0	outpatient	0	alive	Pm				No	No	No	No	Yes	No	No	No	two or more diagnoses	0	0	0	0	0
2007	>=15	female	highland	0	outpatient	0	alive	Pm				No	No	No	No	No	Yes	No	No	two or more diagnoses	0	0	0	0	0
2005	5-<15	male	highland		outpatient	0	alive	Pm				No	No	No	No	No	No	No	No	one diagnosis	0	0	0	0	0
2012	5-<15	male	highland		outpatient	0	alive	Pm	7.4	>=50	normal	No	No	No	No	No	Yes	No	No	two or more diagnoses	0	0	0	0	0
2005	>=15	female	highland	0	outpatient	0	alive	Pm	8.4	>=50	below LLN	No	No	No	No	No	No	No	No	one diagnosis	0	0	0	0	0
2009	5-<15	male	highland		outpatient	0	alive	Pm				No	No	No	No	Yes	No	No	No	one diagnosis	0	0	0	0	0
2013	>=15	female	highland	0	outpatient	0	alive	Pm				No	No	No	No	Yes	No	No	No	two or more diagnoses	0	0	0	0	0
2010	>=15	male	highland		inpatient	4	alive	Pm	4.7		below LLN	No	No	No	No	Yes	No	No	No	two or more diagnoses	0	0	1	0	0
2013	>=15	male	highland		outpatient	0	alive	Pm				No	No	No	No	Yes	No	No	No	one diagnosis	0	0	0	0	0
2010	5-<15	female	highland	0	outpatient	0	alive	Pm				No	No	No	No	Yes	No	No	No	one diagnosis	0	0	0	0	0
2012	>=15	male	highland		outpatient	0	alive	Pm				No	No	No	No	Yes	No	No	No	one diagnosis	0	0	0	0	0
2010	>=15	female	highland	0	outpatient	0	alive	Pm				No	No	No	No	Yes	No	No	No	one diagnosis	0	0	0	0	0
2010	>=15	female	highland	0	outpatient	0	alive	Pm				No	No	No	No	Yes	No	No	No	one diagnosis	0	0	0	0	0
2013	>=15	female	highland	0	outpatient	0	alive	Pm				No	No	No	No	Yes	No	No	No	one diagnosis	0	0	0	0	0
2013	>=15	female	highland	0	outpatient	0	alive	Pm				No	No	No	No	Yes	No	No	No	one diagnosis	0	0	0	0	0
2007	5-<15	female	highland	0	outpatient	0	alive	Pm				No	No	No	No	Yes	No	No	No	one diagnosis	0	0	0	0	0
2005	5-<15	male	highland		outpatient	0	alive	Pm	6	>=50	below LLN	No	No	No	No	No	No	No	No	one diagnosis	0	0	0	0	0
2007	5-<15	male	highland		outpatient	0	alive	Pm				No	No	No	No	Yes	No	No	No	one diagnosis	0	0	0	0	0
2008	5-<15	male	highland		outpatient	0	alive	Pm				No	No	No	No	Yes	No	No	No	one diagnosis	0	0	0	0	0
2009	5-<15	female	highland	0	outpatient	0	alive	Pm				No	No	No	No	Yes	No	No	No	one diagnosis	0	0	0	0	0
2006	5-<15	male	highland		outpatient	0	alive	Pm				No	No	No	No	Yes	No	No	No	one diagnosis	0	0	0	0	0
2006	>=15	female	highland	0	outpatient	0	alive	Pm				No	Yes	No	No	No	No	No	No	one diagnosis	0	0	0	0	0
2011	>=15	male	highland		outpatient	0	alive	Pm				No	No	No	No	Yes	No	No	No	one diagnosis	0	0	0	0	0
2010	5-<15	male	highland		outpatient	0	alive	Pm	6.2	>=50	below LLN	No	No	No	No	Yes	No	No	No	one diagnosis	0	0	0	0	1
2010	5-<15	male	highland		outpatient	0	alive	Pm	6.6	>=50	below LLN	No	No	No	No	Yes	No	No	No	two or more diagnoses	0	0	0	0	0
2006	5-<15	female	highland	0	outpatient	0	alive	Pm	6.7	>=50	normal	Yes	No	No	No	No	No	No	No	one diagnosis	0	0	0	0	0
2009	5-<15	female	highland	0	outpatient	0	alive	Pm				No	No	No	No	Yes	No	No	No	one diagnosis	0	0	0	0	0
2006	5-<15	female	highland	0	outpatient	0	alive	Pm				No	No	No	No	Yes	No	No	No	one diagnosis	0	0	0	0	0
2005	5-<15	female	lowland	0	outpatient	0	alive	Pm				Yes	No	No	No	No	No	No	No	one diagnosis	0	0	0	0	0
2010	>=15	male	highland		outpatient	0	alive	Pm				No	No	No	No	Yes	No	No	No	one diagnosis	0	0	0	0	0
2012	>=15	male	highland		inpatient	8	alive	Pm	7.7	>=50		No	No	No	No	Yes	No	No	No	two or more diagnoses	0	0	0	0	0
2007	>=15	male	highland		outpatient	0	alive	Pm	8.1	>=50	normal	No	No	No	No	Yes	No	No	No	two or more diagnoses	0	0	0	0	0
2011	>=15	male	highland		outpatient	0	alive	Pm												one diagnosis	0	0	0	0	0
2004	5-<15	male	lowland		outpatient	0	alive	Pm				No	No	No	No	No	No	No	No	one diagnosis	0	0	0	0	0
2013	>=15	female	lowland	0	outpatient	0	alive	Pm				No	No	No	No	Yes	No	No	No	two or more diagnoses	0	0	0	0	0
2007	>=15	male	highland		outpatient	0	alive	Pm				No	No	No	No	Yes	No	No	No	one diagnosis	0	0	0	0	0
2009	>=15	female	highland	0	outpatient	0	alive	Pm				No	No	No	No	Yes	No	No	No	two or more diagnoses	0	0	0	0	0
2007	>=15	female	lowland	0	outpatient	0	alive	Pm	9	>=50	normal	No	No	No	No	Yes	No	No	No	one diagnosis	0	0	0	0	0
2010	>=15	female	lowland	0	outpatient	0	alive	Pm				No	No	No	No	Yes	No	No	No	one diagnosis	0	0	0	0	0
2011	>=15	female	highland	0	outpatient	0	alive	Pm				No	No	No	No	Yes	No	No	No	one diagnosis	0	0	0	0	0
2009	>=15	male	highland		inpatient	7	alive	Pm	2.3	>=50	below LLN	No	No	No	No	Yes	No	No	Yes	two or more diagnoses	0	0	0	0	0
2010	>=15	male	highland		outpatient	0	alive	Pm				No	No	No	No	Yes	No	No	No	one diagnosis	0	0	0	0	0
2009	>=15	male	highland		outpatient	0	alive	Pm				No	No	No	No	Yes	No	No	No	one diagnosis	0	0	0	0	0
2012	>=15	male	highland		outpatient	0	alive	Pm				No	No	No	No	Yes	No	No	No	two or more diagnoses	0	0	0	0	0
2011	>=15	male	highland		outpatient	0	alive	Pm				No	No	No	No	Yes	No	No	No	one diagnosis	0	0	0	0	0
2012	>=15	female	highland	0	outpatient	0	alive	Pm	10.5	>=50	normal	No	No	No	No	Yes	No	No	No	two or more diagnoses	0	0	0	0	0
2013	>=15	female	highland	0	outpatient	0	alive	Pm				No	No	No	No	Yes	No	No	No	one diagnosis	0	0	0	0	0
2008	5-<15	female	highland	0	outpatient	0	alive	Pm	7.6	>=50	normal	No	No	No	No	Yes	No	No	No	one diagnosis	0	0	0	0	1
2009	5-<15	female	highland	0	outpatient	0	alive	Pm				No	No	No	No	No	Yes	No	No	two or more diagnoses	0	0	0	0	0
2008	5-<15	female	highland	0	outpatient	0	alive	Pm				No	No	No	No	Yes	No	No	No	one diagnosis	0	0	0	0	0
2009	5-<15	female	highland	0	outpatient	0	alive	Pm				No	No	No	No	Yes	No	No	No	one diagnosis	0	0	0	0	0
2006	>=15	female	highland	0	outpatient	0	alive	Pm	6.6	>=50	below LLN	No	No	No	No	Yes	No	No	No	one diagnosis	0	0	0	0	0
2005	>=15	female	highland	1	inpatient	2	alive	Pm	6.9	>=50	normal	Yes	No	No	No	No	No	No	No	two or more diagnoses	0	0	0	0	0
2004	>=15	female	highland	0	inpatient	2	alive	Pm	3.8	>=50	normal	Yes	No	No	No	No	No	Yes	No	two or more diagnoses	0	0	0	0	1
2004	>=15	female	highland	0	outpatient	0	alive	Pm	5.1	>=50	below LLN	No	No	No	No	No	No	No	No	one diagnosis	0	0	0	0	0
2008	>=15	male	highland		outpatient	0	alive	Pm	4.9	>=50	normal	No	No	No	No	Yes	No	No	No	two or more diagnoses	0	0	0	0	0
2008	5-<15	female	lowland	0	outpatient	0	alive	Pm				No	No	No	No	Yes	No	No	No	one diagnosis	0	0	0	0	0
2012	5-<15	male	highland		outpatient	0	alive	Pm				No	No	No	No	Yes	No	No	No	one diagnosis	0	0	0	0	0
2004	>=15	female	lowland	1	inpatient	2	alive	Pm	9.3	>=50	normal									two or more diagnoses	0	0	0	0	0
2007	>=15	female	lowland	0	outpatient	0	alive	Pm				No	No	No	No	Yes	No	No	No	two or more diagnoses	0	0	0	0	0
2009	>=15	female	highland	0	outpatient	0	alive	Pm				No	No	No	No	Yes	No	No	No	one diagnosis	0	0	0	0	0
2009	>=15	female	highland	0	outpatient	0	alive	Pm				No	No	No	No	Yes	No	No	No	one diagnosis	0	0	0	0	0
2009	>=15	female	highland	0	outpatient	0	alive	Pm				No	No	No	No	Yes	No	No	No	one diagnosis	0	0	0	0	0
2006	>=15	female	highland	0	outpatient	0	alive	Pm				No	No	No	No	Yes	No	No	No	one diagnosis	0	0	0	0	0
2008	>=15	male	highland		outpatient	0	alive	Pm				No	No	No	No	Yes	No	No	No	one diagnosis	0	0	0	0	1
2008	>=15	male	highland		outpatient	0	alive	Pm												one diagnosis	0	0	0	0	1
2009	>=15	male	highland		outpatient	0	alive	Pm				No	No	No	No	Yes	No	No	No	one diagnosis	0	0	0	0	0
2013	>=15	male	lowland		outpatient	0	alive	Pm				No	No	No	No	Yes	No	No	No	one diagnosis	0	0	0	0	0
2008	>=15	female	highland	0	outpatient	0	alive	Pm				No	No	No	No	Yes	No	No	No	one diagnosis	0	0	0	0	0
2008	>=15	female	highland	0	outpatient	0	alive	Pm												one diagnosis	0	0	0	0	0
2010	>=15	female	highland	0	outpatient	0	alive	Pm	5.8	<50	normal	No	No	No	No	Yes	No	No	No	two or more diagnoses	0	0	0	0	0
2007	5-<15	male	highland		outpatient	0	alive	Pm				No	No	No	No	Yes	No	No	No	two or more diagnoses	0	0	0	0	0
2007	>=15	male	highland		outpatient	0	alive	Pm				No	No	No	No	Yes	No	No	No	one diagnosis	0	0	0	0	0
2012	>=15	female	highland	0	outpatient	0	alive	Pm				No	No	No	No	Yes	No	No	No	one diagnosis	0	0	0	0	0
2013	>=15	female	highland	0	outpatient	0	alive	Pm				No	No	No	No	Yes	No	No	No	one diagnosis	0	0	0	0	0
2006	>=15	male	highland		outpatient	0	alive	Pm				No	Yes	No	No	No	No	No	No	one diagnosis	0	0	0	0	0
2009	>=15	male	highland		outpatient	0	alive	Pm	5.6	>=50	normal	No	No	No	No	Yes	No	No	No	two or more diagnoses	0	0	0	0	0
2008	>=15	male	highland		outpatient	0	alive	Pm				No	No	No	No	Yes	No	No	No	one diagnosis	0	0	0	0	0
2006	>=15	female	highland	0	outpatient	0	alive	Pm				Yes	No	No	No	No	No	No	No	one diagnosis	0	0	0	0	0
2010	>=15	female	highland	0	outpatient	0	alive	Pm				No	No	No	No	Yes	No	No	No	one diagnosis	0	0	0	0	0
2013	>=15	female	highland	0	outpatient	0	alive	Pm				No	No	No	No	Yes	No	No	No	one diagnosis	0	0	0	0	0
2009	5-<15	female	highland	0	outpatient	0	alive	Pm				No	No	No	No	No	Yes	No	No	one diagnosis	0	0	0	0	0
2011	>=15	male	highland		outpatient	0	alive	Pm	9.9	<50	normal	No	No	No	No	Yes	No	No	No	one diagnosis	0	0	0	0	0
2010	5-<15	male	highland		outpatient	0	alive	Pm				No	No	No	No	Yes	No	No	No	one diagnosis	0	0	0	0	0
2011	>=15	female	highland	0	inpatient	13	alive	Pm	5.5	>=50	normal	No	No	No	No	Yes	No	No	Yes	two or more diagnoses	0	0	1	0	0
2004	5-<15	male	lowland		outpatient	0	alive	Pm				No	No	No	No	No	No	No	No	one diagnosis	0	0	0	0	0
2006	5-<15	male	highland		outpatient	0	alive	Pm				No	No	No	No	Yes	No	No	No	one diagnosis	0	0	0	0	0
2011	>=15	male	highland		outpatient	0	alive	Pm				No	No	No	No	Yes	No	No	No	two or more diagnoses	0	0	0	0	0
2006	>=15	female	highland	0	outpatient	0	alive	Pm												one diagnosis	0	0	0	0	0
2008	>=15	female	highland	0	outpatient	0	alive	Pm				No	No	No	No	Yes	No	No	No	two or more diagnoses	0	0	0	0	0
2013	>=15	female	highland	0	outpatient	0	alive	Pm				No	No	No	No	Yes	No	No	No	one diagnosis	0	0	0	0	0
2011	5-<15	female	highland	0	outpatient	0	alive	Pm				No	No	No	No	Yes	No	No	No	one diagnosis	0	0	0	0	0
2009	>=15	female	highland	0	outpatient	0	alive	Pm												one diagnosis	0	0	0	0	0
2008	>=15	female	highland	0	outpatient	0	alive	Pm	7.5	>=50	below LLN	No	No	No	No	Yes	No	No	No	two or more diagnoses	0	0	0	0	0
2009	>=15	female	highland	0	outpatient	0	alive	Pm				No	No	No	No	Yes	No	No	No	one diagnosis	0	0	0	0	0
2007	5-<15	male	highland		outpatient	0	alive	Pm				No	No	No	No	No	Yes	No	No	one diagnosis	0	0	0	0	0
2013	>=15	male	highland		outpatient	0	alive	Pm				No	No	No	No	Yes	No	No	No	one diagnosis	0	0	0	0	0
2007	5-<15	female	highland	0	outpatient	0	alive	Pm				No	No	No	No	Yes	No	No	No	one diagnosis	0	0	0	0	0
2006	>=15	male	highland		outpatient	0	alive	Pm				No	No	No	No	Yes	No	No	No	one diagnosis	0	0	0	0	0
2006	5-<15	male	highland		outpatient	0	alive	Pm				No	No	No	No	Yes	No	No	No	two or more diagnoses	0	0	0	0	0
2013	>=15	female	highland	0	outpatient	0	alive	Pm				No	No	No	No	Yes	No	No	No	one diagnosis	0	0	0	0	0
2010	>=15	female	highland	0	outpatient	0	alive	Pm	11.4	>=50	normal	No	No	No	No	Yes	No	No	No	one diagnosis	0	0	0	0	0
2007	>=15	female	highland	0	outpatient	0	alive	Pm				No	No	No	No	No	Yes	No	No	one diagnosis	0	0	0	0	0
2006	5-<15	male	highland		outpatient	0	alive	Pm				No	No	No	No	Yes	No	No	No	one diagnosis	0	0	0	0	0
2007	5-<15	male	highland		outpatient	0	alive	Pm				No	No	No	No	Yes	No	No	No	one diagnosis	0	0	0	0	0
2011	>=15	male	highland		outpatient	0	alive	Pm	15.1	>=50	normal	No	No	No	No	Yes	No	No	No	one diagnosis	0	0	0	0	0
2010	>=15	female	highland	0	outpatient	0	alive	Pm				No	No	No	No	Yes	No	No	No	one diagnosis	0	0	0	0	0
2009	>=15	female	highland	0	outpatient	0	alive	Pm	11	>=50	above ULN	No	No	No	No	Yes	No	No	No	one diagnosis	0	0	0	0	0
2008	>=15	male	highland		outpatient	0	alive	Pm	12.4	>=50	normal	No	No	No	No	Yes	No	No	No	two or more diagnoses	0	0	0	0	0
2008	5-<15	male	highland		outpatient	0	alive	Pm				No	No	No	No	Yes	No	No	No	one diagnosis	0	0	0	0	0
2005	>=15	female	highland	0	outpatient	0	alive	Pm				No	No	No	No	No	No	No	No	one diagnosis	0	0	0	0	0
2006	>=15	female	highland	0	outpatient	0	alive	Pm	9.9	>=50		No	No	No	No	Yes	No	No	No	one diagnosis	0	0	0	0	0
2012	>=15	female	highland	0	outpatient	0	alive	Pm	5.8	>=50	below LLN	No	No	No	No	Yes	No	No	No	two or more diagnoses	0	0	0	0	0
2010	>=15	female	highland	0	outpatient	0	alive	Pm				No	No	No	No	Yes	No	No	No	one diagnosis	0	0	0	0	0
2012	>=15	female	highland	0	outpatient	0	alive	Pm				No	No	No	No	No	Yes	No	No	one diagnosis	0	0	0	0	0
2008	>=15	male	lowland		outpatient	0	alive	Pm				No	No	No	No	Yes	No	No	No	one diagnosis	0	0	0	0	0
2008	>=15	female	highland	0	outpatient	0	alive	Pm	9.9	<50	normal	No	No	No	No	Yes	No	No	No	one diagnosis	0	0	0	0	0
2008	>=15	female	highland	0	inpatient	5	alive	Pm	10.1	>=50	normal	No	No	No	No	Yes	No	No	Yes	two or more diagnoses	1	0	0	0	0
2010	>=15	male	highland		outpatient	0	alive	Pm				No	No	No	No	Yes	No	No	No	one diagnosis	0	0	0	0	0
2004	>=15	female	highland	0	inpatient	3	alive	Pm	10.5	>=50	above ULN	No	No	No	No	No	No	No	No	two or more diagnoses	0	0	0	0	0
2009	>=15	female	highland	0	outpatient	0	alive	Pm	6	<50	normal	No	No	No	No	Yes	No	No	No	one diagnosis	0	0	0	0	0
2008	>=15	female	highland	0	outpatient	0	alive	Pm				No	No	No	No	No	Yes	No	No	one diagnosis	0	0	0	0	0
2009	>=15	female	lowland	0	outpatient	0	alive	Pm	12.1	>=50	normal	No	No	No	No	Yes	No	No	No	two or more diagnoses	0	0	0	0	0
2011	>=15	female	lowland	0	outpatient	0	alive	Pm	12.7	>=50	normal	No	No	No	No	Yes	No	No	No	two or more diagnoses	0	0	0	0	0
2009	>=15	female	highland	0	outpatient	0	alive	Pm				No	No	No	No	Yes	No	No	No	two or more diagnoses	0	0	0	0	0
2009	5-<15	female	highland	0	inpatient	2	alive	Pm	9	>=50	normal	No	No	No	No	Yes	No	No	No	two or more diagnoses	1	0	0	0	0
2008	>=15	female	highland	0	outpatient	0	alive	Pm				No	No	No	No	Yes	No	No	No	one diagnosis	0	0	0	0	0
2009	5-<15	female	highland	0	outpatient	0	alive	Pm				No	No	No	No	Yes	No	No	No	one diagnosis	0	0	0	0	0
2009	>=15	female	highland	0	outpatient	0	alive	Pm				No	No	No	No	No	Yes	No	No	two or more diagnoses	0	0	0	0	0
2008	>=15	female	highland	0	outpatient	0	alive	Pm	9.2	>=50	normal	No	No	No	No	Yes	No	No	No	two or more diagnoses	0	0	0	0	0
2010	5-<15	female	highland	0	outpatient	0	alive	Pm				No	No	No	No	Yes	No	No	No	one diagnosis	0	0	0	0	0
2009	5-<15	female	highland	0	outpatient	0	alive	Pm	7.7	>=50	normal	No	No	No	No	Yes	No	No	No	two or more diagnoses	0	0	0	0	0
2013	>=15	female	highland	0	outpatient	0	alive	Pm				No	No	No	No	Yes	No	No	No	one diagnosis	0	0	0	0	0
2007	>=15	female	highland	0	outpatient	0	alive	Pm				No	No	No	No	Yes	No	No	No	one diagnosis	0	0	0	0	0
2009	>=15	female	highland	0	outpatient	0	alive	Pm				No	No	No	No	Yes	No	No	No	two or more diagnoses	0	0	0	0	0
2010	>=15	female	highland	0	outpatient	0	alive	Pm				No	No	No	No	Yes	No	No	No	one diagnosis	0	0	0	0	0
2010	>=15	female	highland	0	outpatient	0	alive	Pm	10	>=50	normal	No	No	No	No	Yes	No	No	No	one diagnosis	0	0	0	0	0
2010	>=15	female	highland	0	outpatient	0	alive	Pm				No	No	No	No	Yes	No	No	No	one diagnosis	0	0	0	0	0
2008	5-<15	male	highland		outpatient	0	alive	Pm				No	No	No	No	Yes	No	No	No	one diagnosis	0	0	0	0	0
2010	5-<15	male	highland		outpatient	0	alive	Pm				No	No	No	No	Yes	No	No	No	one diagnosis	0	0	0	0	0
2009	>=15	female	highland	0	outpatient	0	alive	Pm				No	No	No	No	Yes	No	No	No	two or more diagnoses	0	0	0	0	0
2008	>=15	male	lowland		outpatient	0	alive	Pm	12.1	>=50	normal	No	No	No	No	Yes	No	No	No	two or more diagnoses	0	0	0	0	0
2012	>=15	female	non papuan	0	outpatient	0	alive	Pm				Yes	No	No	No	No	No	No	No	one diagnosis	0	0	0	0	1
2012	>=15	female	non papuan	0	outpatient	0	alive	Pm				No	No	No	No	Yes	No	No	No	one diagnosis	0	0	0	0	0
2012	>=15	female	non papuan	0	outpatient	0	alive	Pm												one diagnosis	0	0	0	0	0
2010	5-<15	male	highland		outpatient	0	alive	Pm				No	No	No	No	Yes	No	No	No	one diagnosis	0	0	0	0	0
2008	>=15	female	lowland	1	inpatient	2	alive	Pm	7.3	>=50	normal	No	No	No	No	Yes	No	No	No	two or more diagnoses	0	0	0	0	0
2006	>=15	female	highland	0	outpatient	0	alive	Pm				No	No	No	No	Yes	No	No	No	one diagnosis	0	0	0	0	1
2006	>=15	female	highland	0	outpatient	0	alive	Pm												one diagnosis	0	0	0	0	0
2005	>=15	female	highland	0	outpatient	0	alive	Pm	5.9	>=50	normal	Yes	No	No	No	No	No	No	No	one diagnosis	0	0	0	0	0
2008	>=15	female	highland	1	inpatient	6	alive	Pm	2.5	>=50	normal	No	No	No	No	Yes	No	No	Yes	two or more diagnoses	0	0	0	0	0
2007	5-<15	male	highland		outpatient	0	alive	Pm				No	No	No	No	No	Yes	No	No	one diagnosis	0	0	0	0	0
2009	5-<15	female	highland	0	outpatient	0	alive	Pm				No	No	No	No	Yes	No	No	No	one diagnosis	0	0	0	0	0
2009	5-<15	female	highland	0	outpatient	0	alive	Pm												one diagnosis	0	0	0	0	0
2012	>=15	male	highland		outpatient	0	alive	Pm				No	No	No	No	Yes	No	No	No	one diagnosis	0	0	0	0	0
2007	>=15	female	lowland	0	outpatient	0	alive	Pm				No	No	No	No	Yes	No	No	No	one diagnosis	0	0	0	0	0
2007	>=15	male	highland		outpatient	0	alive	Pm				No	No	No	No	Yes	No	No	No	one diagnosis	0	0	0	0	0
2007	>=15	female	highland	0	inpatient	7	alive	Pm	5.1	>=50	below LLN	No	No	No	No	Yes	No	No	Yes	two or more diagnoses	0	0	0	0	0
2006	>=15	female	lowland	0	outpatient	0	alive	Pm				No	No	No	No	Yes	No	No	No	one diagnosis	0	0	0	0	0
2009	>=15	male	highland		outpatient	0	alive	Pm	11.8	>=50	normal	No	No	No	No	Yes	No	No	No	one diagnosis	0	0	0	0	0
2006	>=15	female	highland	0	outpatient	0	alive	Pm	8.6	>=50	normal	No	No	No	No	Yes	No	No	No	one diagnosis	0	0	0	0	0
2012	>=15	male	highland		outpatient	0	alive	Pm				No	No	No	No	Yes	No	No	No	one diagnosis	0	0	0	0	0
2013	5-<15	male	highland		outpatient	0	alive	Pm	9.9	>=50	normal	No	No	No	No	Yes	No	No	No	two or more diagnoses	0	0	0	0	0
2011	>=15	male	highland		outpatient	0	alive	Pm				No	No	No	No	Yes	No	No	No	one diagnosis	0	0	0	0	0
2006	>=15	female	highland	0	outpatient	0	alive	Pm				No	No	No	No	Yes	No	No	No	one diagnosis	0	0	0	0	0
2009	>=15	female	lowland	0	outpatient	0	alive	Pm				No	No	No	No	Yes	No	No	No	one diagnosis	0	0	0	0	0
2008	5-<15	female	highland	0	inpatient	14	alive	Pm	7.1	>=50	normal	No	No	No	No	Yes	No	No	Yes	two or more diagnoses	0	0	1	1	0
2008	>=15	male	highland		outpatient	0	alive	Pm				No	No	No	No	Yes	No	No	No	one diagnosis	0	0	0	0	0
2009	>=15	male	highland		outpatient	0	alive	Pm	8.7	>=50	normal	No	No	No	No	Yes	No	No	No	two or more diagnoses	0	0	0	0	0
2007	5-<15	male	highland		outpatient	0	alive	Pm				No	No	No	No	Yes	No	No	No	one diagnosis	0	0	0	0	0
2012	>=15	male	highland		outpatient	0	alive	Pm				No	No	No	No	Yes	No	No	No	one diagnosis	0	0	0	0	0
2010	>=15	female	highland	0	outpatient	0	alive	Pm	8.9	>=50	below LLN	No	No	No	No	Yes	No	No	No	one diagnosis	0	0	0	0	0
2007	>=15	female	highland	0	outpatient	0	alive	Pm	5.2	>=50	normal	No	No	No	No	Yes	No	No	No	one diagnosis	0	0	0	0	1
2008	>=15	female	highland	0	outpatient	0	alive	Pm				No	No	No	No	Yes	No	No	No	one diagnosis	0	0	0	0	1
2008	>=15	female	highland	0	outpatient	0	alive	Pm				No	No	No	No	Yes	No	No	No	one diagnosis	0	0	0	0	0
2009	>=15	female	highland	0	outpatient	0	alive	Pm				No	No	No	No	Yes	No	No	No	one diagnosis	0	0	0	0	0
2012	>=15	female	highland	1	outpatient	0	alive	Pm				No	No	No	No	Yes	No	No	No	two or more diagnoses	0	0	0	0	0
2006	5-<15	male	highland		outpatient	0	alive	Pm				No	No	No	No	Yes	No	No	No	one diagnosis	0	0	0	0	0
2006	5-<15	male	highland		outpatient	0	alive	Pm												one diagnosis	0	0	0	0	0
2006	>=15	female	highland	0	outpatient	0	alive	Pm				No	No	No	No	Yes	No	No	No	one diagnosis	0	0	0	0	0
2010	>=15	male	highland		outpatient	0	alive	Pm				No	No	No	No	Yes	No	No	No	one diagnosis	0	0	0	0	0
2012	>=15	female	highland	0	outpatient	0	alive	Pm				No	No	No	No	Yes	No	No	No	one diagnosis	0	0	0	0	0
2010	>=15	female	highland	0	outpatient	0	alive	Pm	11.1	>=50	normal	No	No	No	No	Yes	No	No	No	two or more diagnoses	0	0	0	0	0
2005	>=15	male	lowland		outpatient	0	alive	Pm				Yes	No	No	No	No	No	No	No	one diagnosis	0	0	0	0	1
2006	>=15	male	lowland		outpatient	0	alive	Pm				No	Yes	No	No	No	No	No	No	one diagnosis	0	0	0	0	0
2006	5-<15	female	highland	0	outpatient	0	alive	Pm				No	No	No	Yes	Yes	No	No	No	one diagnosis	0	0	0	0	0
2013	>=15	female	highland	0	outpatient	0	alive	Pm				No	No	No	No	Yes	No	No	No	one diagnosis	0	0	0	0	0
2012	>=15	female	lowland	0	outpatient	0	alive	Pm				No	No	No	No	Yes	No	No	No	one diagnosis	0	0	0	0	0
2012	>=15	female	highland	0	outpatient	0	alive	Pm	10.3	>=50	normal	No	No	No	No	Yes	No	No	No	one diagnosis	0	0	0	0	0
2010	>=15	female	highland	0	outpatient	0	alive	Pm				No	No	No	No	Yes	No	No	No	one diagnosis	0	0	0	0	0
2004	5-<15	female	lowland	0	outpatient	0	alive	Pm				No	No	No	No	No	No	No	No	one diagnosis	0	0	0	0	0
2005	5-<15	female	highland	0	outpatient	0	alive	Pm				No	No	No	No	No	No	No	No	two or more diagnoses	0	0	0	0	0
2009	>=15	female	highland	0	outpatient	0	alive	Pm				No	No	No	No	Yes	No	No	No	one diagnosis	0	0	0	0	0
2007	>=15	male	highland		outpatient	0	alive	Pm												two or more diagnoses	0	0	0	0	0
2006	>=15	female	highland	0	outpatient	0	alive	Pm				No	No	No	No	Yes	No	No	No	two or more diagnoses	0	0	0	0	1
2006	>=15	female	highland	0	outpatient	0	alive	Pm												one diagnosis	0	0	0	0	0
2008	>=15	male	highland		outpatient	0	alive	Pm				No	No	No	No	Yes	No	No	No	one diagnosis	0	0	0	0	0
2010	>=15	female	highland	0	outpatient	0	alive	Pm				No	No	No	No	Yes	No	No	No	one diagnosis	0	0	0	0	0
2009	>=15	male	highland		outpatient	0	alive	Pm				No	No	No	No	Yes	No	No	No	one diagnosis	0	0	0	0	0
2007	>=15	female	lowland	0	outpatient	0	alive	Pm				No	No	No	No	Yes	No	No	No	one diagnosis	0	0	0	0	0
2007	>=15	female	lowland	0	outpatient	0	alive	Pm				No	No	No	No	Yes	No	No	No	one diagnosis	0	0	0	0	0
2013	>=15	female	highland	0	outpatient	0	alive	Pm				No	No	No	No	Yes	No	No	No	one diagnosis	0	0	0	0	0
2007	>=15	female	highland	0	outpatient	0	alive	Pm				No	No	No	No	Yes	No	No	No	one diagnosis	0	0	0	0	0
2006	>=15	male	highland		outpatient	0	alive	Pm				No	No	No	No	Yes	No	No	No	one diagnosis	0	0	0	0	0
2010	>=15	male	highland		outpatient	0	alive	Pm				No	No	No	No	Yes	No	No	No	one diagnosis	0	0	0	0	0
2006	>=15	male	highland		outpatient	0	alive	Pm				Yes	No	No	No	No	No	No	No	one diagnosis	0	0	0	0	0
2008	5-<15	female	highland	0	outpatient	0	alive	Pm				No	No	No	No	Yes	No	No	No	one diagnosis	0	0	0	0	0
2010	>=15	female	highland	0	inpatient	3	alive	Pm	12.7	>=50	above ULN	No	No	No	No	Yes	No	No	Yes	two or more diagnoses	1	0	0	0	0
2009	5-<15	female	highland	0	outpatient	0	alive	Pm	9	>=50	above ULN									two or more diagnoses	0	0	0	0	0
2008	>=15	male	highland		outpatient	0	alive	Pm				No	No	No	No	Yes	No	No	No	two or more diagnoses	0	0	0	0	0
2008	>=15	female	highland	0	outpatient	0	alive	Pm				No	No	No	No	No	Yes	No	No	one diagnosis	0	0	0	0	0
2009	>=15	male	highland		inpatient	8	alive	Pm	10.1	>=50	below LLN	No	No	No	No	No	No	No	Yes	two or more diagnoses	0	0	0	0	0
2009	>=15	female	highland	0	outpatient	0	alive	Pm				No	No	No	No	Yes	No	No	No	two or more diagnoses	0	0	0	0	0
2005	>=15	male	highland		inpatient	5	alive	Pm	8	>=50	normal	Yes	No	No	No	No	No	Yes	No	two or more diagnoses	1	0	0	0	0
2005	>=15	male	highland		outpatient	0	alive	Pm	8.4	>=50	below LLN	No	No	No	No	No	No	No	No	one diagnosis	0	0	0	0	0
2013	>=15	female	highland	0	outpatient	0	alive	Pm	7.1	<50	normal	No	No	No	No	Yes	No	No	No	one diagnosis	0	0	0	0	0
2008	>=15	male	lowland		outpatient	0	alive	Pm				No	No	No	No	No	Yes	No	No	one diagnosis	0	0	0	0	0
2008	>=15	female	highland	0	outpatient	0	alive	Pm	9.2	>=50	normal	No	No	No	No	Yes	No	No	No	two or more diagnoses	0	0	0	0	0
2005	5-<15	female	highland	0	outpatient	0	alive	Pm	11	>=50	normal	Yes	No	No	No	No	No	No	No	one diagnosis	0	0	0	0	0
2007	>=15	male	highland		outpatient	0	alive	Pm				No	No	No	No	Yes	No	No	No	one diagnosis	0	0	0	0	0
2008	>=15	male	highland		outpatient	0	alive	Pm												one diagnosis	0	0	0	0	0
2010	>=15	female	lowland	0	outpatient	0	alive	Pm				No	No	No	No	Yes	No	No	No	one diagnosis	0	0	0	0	0
2007	5-<15	female	non papuan	0	outpatient	0	alive	Pm				No	No	No	No	Yes	No	No	No	one diagnosis	0	0	0	0	0
2009	>=15	female	highland	1	outpatient	0	alive	Pm	6.5	>=50	below LLN									two or more diagnoses	0	0	0	0	0
2011	5-<15	male	lowland		outpatient	0	alive	Pm				No	No	No	No	Yes	No	No	No	one diagnosis	0	0	0	0	0
2008	>=15	female	lowland	0	outpatient	0	alive	Pm				No	No	No	No	Yes	No	No	No	two or more diagnoses	0	0	0	0	0
2009	>=15	male	non papuan		outpatient	0	alive	Pm	14.1	>=50	normal	No	No	No	No	Yes	No	No	No	one diagnosis	0	0	0	0	0
2012	>=15	female	lowland	0	outpatient	0	alive	Pm	12.6	>=50	normal	No	No	No	No	Yes	No	No	No	one diagnosis	0	0	0	0	0
2012	>=15	female	highland	0	outpatient	0	alive	Pm				No	No	No	No	Yes	No	No	No	one diagnosis	0	0	0	0	0
2005	5-<15	male	lowland		outpatient	0	alive	Pm	8	>=50	normal	No	No	No	No	No	No	No	No	two or more diagnoses	0	0	0	0	0
2010	5-<15	female	highland	0	outpatient	0	alive	Pm	9.5	>=50	above ULN	No	No	No	No	Yes	No	No	No	one diagnosis	0	0	0	0	0
2009	>=15	female	lowland	0	outpatient	0	alive	Pm				No	No	No	No	Yes	No	No	No	two or more diagnoses	0	0	0	0	0
2005	5-<15	male	highland		outpatient	0	alive	Pm	7.8	>=50	below LLN	No	Yes	No	No	No	No	No	No	two or more diagnoses	0	0	0	0	0
2005	>=15	female	highland	0	outpatient	0	alive	Pm	10	>=50	normal	No	Yes	No	No	No	No	No	No	one diagnosis	0	0	0	0	0
2008	>=15	female	highland	0	outpatient	0	alive	Pm				No	No	No	No	Yes	No	No	No	one diagnosis	0	0	0	0	0
2008	>=15	female	highland	0	outpatient	0	alive	Pm												one diagnosis	0	0	0	0	0
2005	>=15	male	highland		outpatient	0	alive	Pm				No	Yes	No	No	No	No	No	No	two or more diagnoses	0	0	0	0	0
2009	5-<15	female	highland	0	outpatient	0	alive	Pm	9	>=50	normal									one diagnosis	0	0	0	0	0
2010	5-<15	male	highland		outpatient	0	alive	Pm				No	No	No	No	Yes	No	No	No	one diagnosis	0	0	0	0	0
2009	>=15	male	highland		outpatient	0	alive	Pm				No	No	No	No	Yes	No	No	No	two or more diagnoses	0	0	0	0	0
2013	>=15	male	non papuan		outpatient	0	alive	Pm	15.9	>=50	normal	No	No	No	No	Yes	No	No	No	one diagnosis	0	0	0	0	0
2007	>=15	male	highland		outpatient	0	alive	Pm				No	No	No	No	Yes	No	No	No	one diagnosis	0	0	0	0	0
2009	>=15	female	highland	0	outpatient	0	alive	Pm				No	No	No	No	Yes	No	No	No	one diagnosis	0	0	0	0	0
2010	5-<15	male	highland		outpatient	0	alive	Pm												one diagnosis	0	0	0	0	0
2006	>=15	female	highland	0	outpatient	0	alive	Pm	9.8	>=50	normal	No	Yes	Yes	No	No	No	No	No	one diagnosis	0	0	0	0	0
2008	>=15	female	highland	0	outpatient	0	alive	Pm												one diagnosis	0	0	0	0	1
2009	>=15	female	highland	0	outpatient	0	alive	Pm				No	No	No	No	Yes	No	No	No	one diagnosis	0	0	0	0	0
2005	>=15	female	highland	1	inpatient	2	alive	Pm	9.2	>=50	normal	No	Yes	No	No	No	No	No	No	two or more diagnoses	0	0	0	0	0
2010	>=15	female	highland	0	outpatient	0	alive	Pm				No	No	No	No	Yes	No	No	No	two or more diagnoses	0	0	0	0	0
2010	>=15	female	highland	0	outpatient	0	alive	Pm				No	No	No	No	Yes	No	No	No	one diagnosis	0	0	0	0	0
2009	>=15	male	highland		outpatient	0	alive	Pm	13.3	>=50	normal	No	No	No	No	Yes	No	No	No	one diagnosis	0	0	0	0	0
2008	>=15	female	highland	0	outpatient	0	alive	Pm				No	No	No	No	Yes	No	No	No	two or more diagnoses	0	0	0	0	0
2012	>=15	female	lowland	0	outpatient	0	alive	Pm	11.5	>=50	normal	No	No	No	No	Yes	No	No	No	one diagnosis	0	0	0	0	0
2011	>=15	female	lowland	0	outpatient	0	alive	Pm				No	No	No	No	Yes	No	No	No	two or more diagnoses	0	0	0	0	0
2012	>=15	female	lowland	0	outpatient	0	alive	Pm				No	No	No	No	Yes	No	No	No	one diagnosis	0	0	0	0	0
2005	>=15	male	highland		outpatient	0	alive	Pm	11	>=50	normal	No	Yes	No	No	No	No	No	No	one diagnosis	0	0	0	0	0
2011	>=15	male	highland		outpatient	0	alive	Pm				No	No	No	No	Yes	No	No	No	one diagnosis	0	0	0	0	0
2007	5-<15	female	highland	0	inpatient	2	alive	Pm	4.3	>=50	normal	No	No	No	No	Yes	No	No	No	two or more diagnoses	0	0	0	0	0
2008	>=15	male	highland		outpatient	0	alive	Pm				No	No	No	No	Yes	No	No	No	one diagnosis	0	0	0	0	0
2012	>=15	female	highland	0	outpatient	0	alive	Pm				No	No	No	No	Yes	No	No	No	one diagnosis	0	0	0	0	0
2012	>=15	female	highland	0	outpatient	0	alive	Pm				No	No	No	No	Yes	No	No	No	two or more diagnoses	0	0	0	0	0
2007	>=15	female	highland	0	outpatient	0	alive	Pm				No	No	No	No	Yes	No	No	No	one diagnosis	0	0	0	0	0
2012	>=15	female	highland	0	outpatient	0	alive	Pm	10	>=50	normal	No	No	No	No	Yes	No	No	No	one diagnosis	0	0	0	0	0
2009	>=15	female	highland	0	outpatient	0	alive	Pm				No	No	No	No	Yes	No	No	No	one diagnosis	0	0	0	0	0
2007	5-<15	female	highland	0	outpatient	0	alive	Pm	7.6	>=50	normal	No	No	No	No	Yes	No	No	No	one diagnosis	0	0	0	0	0
2012	>=15	male	highland		outpatient	0	alive	Pm				No	No	No	No	Yes	No	No	No	one diagnosis	0	0	0	0	0
2009	>=15	female	highland	0	inpatient	3	alive	Pm				No	No	Yes	No	Yes	Yes	No	Yes	two or more diagnoses	0	0	0	0	0
2008	5-<15	female	highland	0	outpatient	0	alive	Pm				No	No	No	No	No	Yes	No	No	one diagnosis	0	0	0	0	0
2006	>=15	female	highland	1	inpatient	2	alive	Pm	7.5	>=50	normal	No	No	No	No	Yes	No	No	No	two or more diagnoses	0	0	0	0	0
2009	>=15	female	highland	0	outpatient	0	alive	Pm	9	>=50	normal	No	No	No	No	Yes	No	No	No	one diagnosis	0	0	0	0	0
2009	>=15	female	highland	0	outpatient	0	alive	Pm				No	No	No	No	Yes	No	No	No	one diagnosis	0	0	0	0	0
2011	>=15	female	highland	0	outpatient	0	alive	Pm	9.3	>=50	below LLN	No	No	No	No	Yes	No	No	No	two or more diagnoses	0	0	0	0	0
2007	>=15	male	lowland		outpatient	0	alive	Pm				No	No	No	No	No	Yes	No	No	two or more diagnoses	0	0	0	0	0
2010	>=15	female	highland	0	outpatient	0	alive	Pm				No	No	No	No	Yes	No	No	No	one diagnosis	0	0	0	0	0
2007	5-<15	male	highland		outpatient	0	alive	Pm				No	No	No	No	No	Yes	No	No	one diagnosis	0	0	0	0	0
2012	>=15	female	highland	0	outpatient	0	alive	Pm				No	No	No	No	Yes	No	No	No	two or more diagnoses	0	0	0	0	0
2010	>=15	male	highland		outpatient	0	alive	Pm												one diagnosis	0	0	0	0	0
2006	5-<15	male	highland		outpatient	0	alive	Pm	8.4	>=50	below LLN	No	No	No	No	Yes	No	No	No	one diagnosis	0	0	0	0	0
2005	>=15	male	highland		outpatient	0	alive	Pm	11.1	>=50	normal	Yes	No	No	No	No	No	No	No	one diagnosis	0	0	0	0	0
2005	5-<15	female	lowland	0	outpatient	0	alive	Pm				Yes	No	Yes	No	No	No	No	No	one diagnosis	0	0	0	0	0
2007	>=15	female	highland	0	outpatient	0	alive	Pm	7.6	>=50	normal	No	No	No	No	Yes	No	No	No	one diagnosis	0	0	0	0	0
2007	5-<15	male	highland		outpatient	0	alive	Pm				No	No	No	Yes	Yes	No	No	No	two or more diagnoses	0	0	0	0	1
2007	5-<15	male	highland		outpatient	0	alive	Pm				No	No	No	No	Yes	No	No	No	one diagnosis	0	0	0	0	0
2007	5-<15	female	highland	0	outpatient	0	alive	Pm												two or more diagnoses	0	0	0	0	0
2009	5-<15	female	highland	0	outpatient	0	alive	Pm				No	No	No	No	Yes	No	No	No	two or more diagnoses	0	0	0	0	1
2010	5-<15	female	highland	0	outpatient	0	alive	Pm				No	No	No	No	Yes	No	No	No	one diagnosis	0	0	0	0	0
2008	5-<15	male	highland		outpatient	0	alive	Pm	9.1	>=50	normal	No	No	No	No	Yes	No	No	No	one diagnosis	0	0	0	0	0
2007	>=15	female	lowland	0	outpatient	0	alive	Pm				No	No	No	No	Yes	No	No	No	one diagnosis	0	0	0	0	0
2013	>=15	male	lowland		outpatient	0	alive	Pm	13.1	>=50	normal	No	No	No	No	No	Yes	No	No	one diagnosis	0	0	0	0	0
2012	>=15	female	lowland	0	outpatient	0	alive	Pm												one diagnosis	0	0	0	0	0
2008	5-<15	female	highland	0	outpatient	0	alive	Pm				No	No	No	No	Yes	No	No	No	one diagnosis	0	0	0	0	0
2010	>=15	male	highland		outpatient	0	alive	Pm				No	No	No	No	Yes	No	No	No	one diagnosis	0	0	0	0	0
2013	>=15	male	highland		outpatient	0	alive	Pm				No	No	No	No	Yes	No	No	No	one diagnosis	0	0	0	0	0
2010	>=15	male	highland		outpatient	0	alive	Pm				No	No	No	No	Yes	No	No	No	one diagnosis	0	0	0	0	0
2013	5-<15	female	highland	0	outpatient	0	alive	Pm				No	No	No	No	Yes	No	No	No	one diagnosis	0	0	0	0	0
2005	5-<15	female	highland	0	outpatient	0	alive	Pm	7.2	>=50	normal									one diagnosis	0	0	0	0	0
2007	5-<15	male	lowland		inpatient	29	alive	Pm	7.9	>=50	normal	No	No	No	No	Yes	No	No	No	two or more diagnoses	0	0	1	0	0
2009	>=15	male	highland		inpatient	6	died	Pm	2.7	>=50	normal	No	No	No	No	No	No	No	Yes	two or more diagnoses	1	0	0	0	0
2010	>=15	male	lowland		outpatient	0	alive	Pm				No	No	No	No	Yes	No	No	No	one diagnosis	0	0	0	0	0
2008	>=15	female	highland	0	outpatient	0	alive	Pm	9.2	>=50	below LLN	No	No	No	No	Yes	No	No	No	one diagnosis	0	0	0	0	0
2011	>=15	female	highland	0	outpatient	0	alive	Pm				No	No	No	No	Yes	No	No	No	two or more diagnoses	0	0	0	0	0
2005	>=15	male	highland		outpatient	0	alive	Pm	7	>=50	below LLN	No	Yes	No	No	No	No	No	No	two or more diagnoses	0	0	0	0	0
2006	5-<15	male	highland		inpatient	1	alive	Pm	4.4	>=50	normal	No	No	No	No	Yes	No	No	No	two or more diagnoses	0	0	0	0	0
2009	>=15	male	highland		outpatient	0	alive	Pm				No	No	No	No	Yes	No	No	No	one diagnosis	0	0	0	0	0
2005	>=15	male	highland		outpatient	0	alive	Pm				No	Yes	No	No	No	No	No	No	one diagnosis	0	0	0	0	0
2012	>=15	female	highland	0	outpatient	0	alive	Pm				No	No	No	No	Yes	No	No	No	one diagnosis	0	0	0	0	0
2011	>=15	female	highland	0	outpatient	0	alive	Pm				No	No	No	No	Yes	No	No	No	one diagnosis	0	0	0	0	0
2006	>=15	female	highland	0	outpatient	0	alive	Pm				No	No	No	No	Yes	No	No	No	one diagnosis	0	0	0	0	0
2013	>=15	female	highland	0	outpatient	0	alive	Pm				Yes	No	No	No	No	No	No	No	one diagnosis	0	0	0	0	0
2009	>=15	female	lowland	0	outpatient	0	alive	Pm				No	No	No	No	Yes	No	No	No	one diagnosis	0	0	0	0	0
2008	>=15	male	lowland		outpatient	0	alive	Pm				No	No	No	No	Yes	No	No	No	two or more diagnoses	0	0	0	0	1
2008	>=15	male	lowland		outpatient	0	alive	Pm												one diagnosis	0	0	0	0	0
2005	5-<15	female	highland	0	outpatient	0	alive	Pm	10	>=50	normal	No	No	No	No	No	No	No	No	two or more diagnoses	0	0	0	0	0
2007	>=15	male	highland		outpatient	0	alive	Pm												one diagnosis	0	0	0	0	0
2013	>=15	female	highland	0	outpatient	0	alive	Pm				No	No	No	No	Yes	No	No	No	one diagnosis	0	0	0	0	0
2008	>=15	male	highland		inpatient	2	alive	Pm	3.1	>=50	normal	No	No	No	No	Yes	No	No	Yes	two or more diagnoses	0	0	0	0	0
2004	>=15	male	highland		outpatient	0	alive	Pm				No	No	No	No	No	No	No	No	one diagnosis	0	0	0	0	0
2009	>=15	female	highland	1	outpatient	0	alive	Pm	7.7	>=50	normal	No	No	No	No	Yes	No	No	No	two or more diagnoses	0	0	0	0	0
2008	>=15	male	highland		outpatient	0	alive	Pm												two or more diagnoses	0	0	0	0	0
2007	>=15	female	lowland	0	outpatient	0	alive	Pm				Yes	No	No	No	No	No	No	No	one diagnosis	0	0	0	0	0
2006	>=15	male	highland		outpatient	0	alive	Pm				No	No	No	No	Yes	No	No	No	one diagnosis	0	0	0	0	0
2010	>=15	female	highland	0	outpatient	0	alive	Pm	9	>=50	below LLN	No	No	No	No	Yes	No	No	No	one diagnosis	0	0	0	0	0
2010	>=15	male	highland		outpatient	0	alive	Pm				No	No	No	No	Yes	No	No	No	one diagnosis	0	0	0	0	0
2007	>=15	female	lowland	1	inpatient	2	alive	Pm	8.9	>=50	above ULN	No	No	No	No	Yes	No	No	No	two or more diagnoses	0	0	0	0	0
2009	>=15	female	lowland	0	outpatient	0	alive	Pm				No	No	No	No	Yes	No	No	No	two or more diagnoses	0	0	0	0	0
2009	5-<15	male	highland		outpatient	0	alive	Pm				No	No	No	No	Yes	No	No	No	two or more diagnoses	0	0	0	0	0
2007	>=15	male	highland		outpatient	0	alive	Pm				No	No	No	No	Yes	No	No	No	one diagnosis	0	0	0	0	0
2009	>=15	female	highland	0	outpatient	0	alive	Pm	8.1	<50	below LLN	No	No	No	No	Yes	No	No	No	two or more diagnoses	0	0	0	0	0
2009	>=15	male	highland		outpatient	0	alive	Pm				No	No	No	No	Yes	No	No	No	one diagnosis	0	0	0	0	0
2011	5-<15	female	highland	0	outpatient	0	alive	Pm				No	No	No	No	Yes	No	No	No	two or more diagnoses	0	0	0	0	0
2009	>=15	female	lowland	0	outpatient	0	alive	Pm	9.3	>=50	normal	No	No	No	No	No	No	No	No	two or more diagnoses	0	0	0	0	0
2009	5-<15	male	lowland		inpatient	1	alive	Pm	10.7	>=50	below LLN	No	No	No	No	Yes	No	No	No	two or more diagnoses	0	0	0	0	0
2007	5-<15	female	highland	0	outpatient	0	alive	Pm	5.6	>=50	normal	No	No	No	No	Yes	No	No	No	one diagnosis	0	0	0	0	0
2007	5-<15	female	highland	0	outpatient	0	alive	Pm												one diagnosis	0	0	0	0	0
2005	5-<15	male	highland		outpatient	0	alive	Pm												two or more diagnoses	0	0	0	0	0
2011	5-<15	male	highland		outpatient	0	alive	Pm				No	No	No	No	Yes	No	No	No	one diagnosis	0	0	0	0	0
2006	>=15	female	highland	0	outpatient	0	alive	Pm				No	No	No	No	Yes	No	No	No	one diagnosis	0	0	0	0	0
2011	>=15	female	lowland	0	outpatient	0	alive	Pm				No	No	No	No	Yes	No	No	No	one diagnosis	0	0	0	0	0
2011	>=15	male	highland		outpatient	0	alive	Pm												two or more diagnoses	0	0	0	0	0
2007	5-<15	female	lowland	0	outpatient	0	alive	Pm				No	No	No	No	Yes	No	No	No	one diagnosis	0	0	0	0	0
2006	>=15	male	highland		inpatient	3	alive	Pm	11.1	>=50	normal	No	No	No	No	Yes	No	No	No	two or more diagnoses	0	0	0	0	0
2004	>=15	female	highland	0	outpatient	0	alive	Pm	7.5	>=50	normal	Yes	No	No	No	No	No	No	No	one diagnosis	0	0	0	0	0
2006	5-<15	female	highland	0	outpatient	0	alive	Pm				No	No	No	No	Yes	No	No	No	one diagnosis	0	0	0	0	0
2009	>=15	male	highland		outpatient	0	alive	Pm				No	No	No	No	Yes	No	No	No	one diagnosis	0	0	0	0	0
2010	>=15	male	highland		outpatient	0	alive	Pm				No	No	No	No	Yes	No	No	No	one diagnosis	0	0	0	0	0
2009	>=15	female	highland	0	outpatient	0	alive	Pm	8.2	>=50	below LLN	No	No	No	No	Yes	No	No	No	one diagnosis	0	0	0	0	1
2010	>=15	female	highland	0	outpatient	0	alive	Pm	8	>=50	normal	No	No	No	No	Yes	No	No	No	two or more diagnoses	0	0	0	0	0
2005	>=15	female	highland	0	outpatient	0	alive	Pm				No	Yes	No	No	No	No	No	No	one diagnosis	0	0	0	0	0
2011	>=15	male	highland		outpatient	0	alive	Pm				No	No	No	No	Yes	No	No	No	one diagnosis	0	0	0	0	0
2009	5-<15	male	lowland		outpatient	0	alive	Pm				No	No	No	No	No	Yes	No	No	two or more diagnoses	0	0	0	0	0
2011	5-<15	male	highland		outpatient	0	alive	Pm	5.3	>=50	below LLN	No	No	No	No	Yes	No	No	No	one diagnosis	0	0	0	0	0
2009	5-<15	female	highland	1	outpatient	0	alive	Pm				No	No	No	No	Yes	No	No	No	two or more diagnoses	0	0	0	0	0
2009	>=15	male	lowland		outpatient	0	alive	Pm				No	No	No	No	Yes	No	No	No	two or more diagnoses	0	0	0	0	0
2010	>=15	female	highland	0	outpatient	0	alive	Pm				No	No	No	No	Yes	No	No	No	one diagnosis	0	0	0	0	1
2011	>=15	female	highland	0	outpatient	0	alive	Pm				No	No	No	No	Yes	No	No	No	one diagnosis	0	0	0	0	0
2011	>=15	female	highland	0	outpatient	0	alive	Pm				No	No	No	No	Yes	No	No	No	one diagnosis	0	0	0	0	0
2010	5-<15	female	highland	0	inpatient	3	alive	Pm	4.5	>=50	below LLN	No	No	No	No	Yes	No	No	Yes	two or more diagnoses	0	0	0	0	0
2008	>=15	male	highland		outpatient	0	alive	Pm	12.2	>=50	below LLN	No	No	No	No	Yes	No	No	No	one diagnosis	0	0	0	0	0
2007	>=15	male	lowland		outpatient	0	alive	Pm	11.1	>=50	above ULN	No	No	No	No	Yes	No	No	No	one diagnosis	0	0	0	0	0
2008	>=15	male	lowland		outpatient	0	alive	Pm				No	No	No	No	Yes	No	No	No	one diagnosis	0	0	0	0	0
2004	>=15	female	highland	0	outpatient	0	alive	Pm	7.8	>=50	normal	No	No	No	No	No	No	No	No	one diagnosis	0	0	0	0	0
2006	>=15	female	highland	0	outpatient	0	alive	Pm				No	No	No	No	Yes	No	No	No	one diagnosis	0	0	0	0	0
2007	>=15	male	highland		outpatient	0	alive	Pm				No	No	No	No	Yes	No	No	No	one diagnosis	0	0	0	0	0
2012	>=15	male	highland		outpatient	0	alive	Pm	11.4	>=50	normal	No	No	No	No	Yes	No	No	No	one diagnosis	0	0	0	0	0
2007	>=15	female	highland	0	outpatient	0	alive	Pm												two or more diagnoses	0	0	0	0	0
2013	>=15	female	lowland	1	inpatient	9	alive	Pm	10.7	>=50	above ULN	Yes	No	No	No	No	No	No	Yes	two or more diagnoses	1	0	0	0	0
2009	>=15	female	highland	0	outpatient	0	alive	Pm				No	No	No	No	Yes	No	No	No	one diagnosis	0	0	0	0	0
2010	>=15	female	highland	0	outpatient	0	alive	Pm	9.6	>=50	normal	No	No	No	No	Yes	No	No	No	one diagnosis	0	0	0	0	0
2007	5-<15	male	highland		outpatient	0	alive	Pm				No	No	No	No	Yes	No	No	No	one diagnosis	0	0	0	0	0
2009	>=15	male	highland		inpatient	1	alive	Pm	12.4	>=50	above ULN	No	No	No	No	Yes	No	No	Yes	two or more diagnoses	0	0	0	0	0
2012	>=15	male	highland		outpatient	0	alive	Pm	13.8	>=50	below LLN	No	No	No	No	Yes	No	No	No	one diagnosis	0	0	0	0	0
2013	>=15	female	highland	0	outpatient	0	alive	Pm	9.6	>=50	normal	No	No	No	No	Yes	No	No	No	one diagnosis	0	0	0	0	1
2013	>=15	female	highland	0	outpatient	0	alive	Pm	7.5	>=50	below LLN	No	No	No	No	Yes	No	No	No	one diagnosis	0	0	0	0	0
2005	>=15	male	highland		outpatient	0	alive	Pm	11.4	>=50	normal	Yes	No	No	No	No	No	No	No	one diagnosis	0	0	0	0	0
2009	5-<15	male	highland		outpatient	0	alive	Pm	7.3	>=50	normal	No	No	No	No	Yes	No	No	No	one diagnosis	0	0	0	0	0
2012	>=15	male	highland		outpatient	0	alive	Pm				No	No	No	No	Yes	No	No	No	one diagnosis	0	0	0	0	0
2008	5-<15	male	highland		outpatient	0	alive	Pm												two or more diagnoses	0	0	0	0	0
2006	>=15	male	highland		outpatient	0	alive	Pm				No	No	No	No	Yes	No	No	No	one diagnosis	0	0	0	0	0
2004	>=15	male	highland		outpatient	0	alive	Pm	7.1	>=50	normal									one diagnosis	0	0	0	0	0
2010	>=15	male	highland		outpatient	0	alive	Pm				No	No	No	No	Yes	No	No	No	one diagnosis	0	0	0	0	1
2010	>=15	male	highland		outpatient	0	alive	Pm				No	No	No	No	Yes	No	No	No	one diagnosis	0	0	0	0	0
2013	>=15	male	highland		inpatient	6	alive	Pm												two or more diagnoses	0	1	0	0	0
2012	>=15	male	highland		outpatient	0	alive	Pm				No	No	No	No	Yes	No	No	No	two or more diagnoses	0	0	0	0	0
2007	5-<15	female	highland	0	inpatient	20	alive	Pm	6.2	>=50	above ULN	No	No	No	No	Yes	No	No	Yes	two or more diagnoses	0	0	0	0	0
2012	5-<15	female	highland	0	outpatient	0	alive	Pm	9	>=50	normal	No	No	No	No	Yes	No	No	No	two or more diagnoses	0	0	0	0	0
2009	5-<15	male	highland		outpatient	0	alive	Pm	6	>=50	normal	No	No	No	No	Yes	No	No	No	one diagnosis	0	0	0	0	0
2010	>=15	female	highland	0	outpatient	0	alive	Pm				No	No	No	No	Yes	No	No	No	one diagnosis	0	0	0	0	0
2010	5-<15	female	lowland	0	outpatient	0	alive	Pm				No	No	No	No	Yes	No	No	No	one diagnosis	0	0	0	0	0
2012	>=15	male	highland		outpatient	0	alive	Pm				No	No	No	No	Yes	No	No	No	one diagnosis	0	0	0	0	0
2009	>=15	female	highland	0	outpatient	0	alive	Pm												two or more diagnoses	0	0	0	0	0
2009	>=15	female	highland	0	outpatient	0	alive	Pm				No	No	No	No	Yes	No	No	No	two or more diagnoses	0	0	0	0	0
2009	>=15	male	highland		outpatient	0	alive	Pm				No	No	No	No	Yes	No	No	No	one diagnosis	0	0	0	0	0
2009	>=15	female	highland	0	outpatient	0	alive	Pm				No	No	No	No	Yes	No	No	No	one diagnosis	0	0	0	0	0
2013	>=15	male	lowland		outpatient	0	alive	Pm				No	No	No	No	Yes	No	No	No	two or more diagnoses	0	0	0	0	0
2007	>=15	female	highland	0	outpatient	0	alive	Pm				No	No	No	No	Yes	No	No	No	one diagnosis	0	0	0	0	1
2008	>=15	female	highland	0	outpatient	0	alive	Pm				No	No	No	No	Yes	No	No	No	two or more diagnoses	0	0	0	0	0
2011	>=15	female	highland	0	outpatient	0	alive	Pm				No	No	No	No	Yes	No	No	No	one diagnosis	0	0	0	0	0
2009	>=15	female	lowland	0	outpatient	0	alive	Pm				No	No	No	No	Yes	No	No	No	one diagnosis	0	0	0	0	0
2010	>=15	female	highland	0	outpatient	0	alive	Pm				No	No	No	No	Yes	No	No	No	one diagnosis	0	0	0	0	0
2010	>=15	female	highland	0	inpatient	13	alive	Pm	5	>=50	above ULN	No	No	No	No	Yes	No	No	Yes	two or more diagnoses	0	0	0	0	0
2011	5-<15	female	highland	0	outpatient	0	alive	Pm	6.1	>=50	normal	No	No	No	No	Yes	No	No	No	two or more diagnoses	0	0	0	0	0
2010	>=15	female	highland	0	outpatient	0	alive	Pm				No	No	No	No	Yes	No	No	No	one diagnosis	0	0	0	0	0
2007	5-<15	male	lowland		outpatient	0	alive	Pm	10.4			No	No	No	No	No	Yes	No	No	one diagnosis	0	0	0	0	0
2009	>=15	male	highland		outpatient	0	alive	Pm				No	No	No	No	Yes	No	No	No	one diagnosis	0	0	0	0	0
2012	>=15	male	highland		outpatient	0	alive	Pm	11.2	>=50	below LLN	No	No	No	No	Yes	No	No	No	one diagnosis	0	0	0	0	0
2006	5-<15	male	highland		outpatient	0	alive	Pm	9.4	>=50	normal	No	No	No	No	Yes	No	No	No	one diagnosis	0	0	0	0	0
2004	5-<15	female	lowland	0	inpatient	5	alive	Pm				Yes	No	No	No	No	No	Yes	No	two or more diagnoses	0	0	0	0	0
2006	>=15	male	highland		outpatient	0	alive	Pm				No	Yes	No	No	No	No	No	No	one diagnosis	0	0	0	0	0
2005	5-<15	male	highland		inpatient	3	alive	Pm	12	>=50	above ULN	Yes	No	No	No	No	No	No	No	two or more diagnoses	0	0	0	0	0
2004	5-<15	female	highland	0	outpatient	0	alive	Pm				No	No	No	No	No	No	No	No	one diagnosis	0	0	0	0	0
2007	5-<15	female	highland	0	outpatient	0	alive	Pm				No	No	No	No	Yes	No	No	No	one diagnosis	0	0	0	0	0
2009	>=15	male	highland		outpatient	0	alive	Pm				No	No	No	No	Yes	No	No	No	one diagnosis	0	0	0	0	0
2004	>=15	male	highland		outpatient	0	alive	Pm				No	No	No	No	No	No	No	No	one diagnosis	0	0	0	0	0
2010	>=15	male	highland		outpatient	0	alive	Pm	6.2	>=50	below LLN	No	No	No	No	Yes	No	No	No	one diagnosis	0	0	0	0	0
2009	>=15	male	highland		outpatient	0	alive	Pm				No	No	No	No	Yes	No	No	No	one diagnosis	0	0	0	0	0
2005	>=15	female	highland	0	outpatient	0	alive	Pm	14	<50	normal	No	Yes	No	No	No	No	No	No	one diagnosis	0	0	0	0	0
2012	>=15	male	highland		outpatient	0	alive	Pm				No	No	No	No	Yes	No	No	No	two or more diagnoses	0	0	0	0	0
2013	>=15	male	non papuan		outpatient	0	alive	Pm	13.8	>=50	normal	No	No	No	No	Yes	No	No	No	one diagnosis	0	0	0	0	0
2007	5-<15	male	highland		outpatient	0	alive	Pm				No	No	No	No	Yes	No	No	No	one diagnosis	0	0	0	0	0
2006	>=15	female	highland	0	outpatient	0	alive	Pm	8.6	>=50	normal	Yes	No	No	No	No	No	No	No	one diagnosis	0	0	0	0	0
2006	>=15	male	highland		outpatient	0	alive	Pm	10.8	<50	normal	Yes	No	No	No	No	No	No	No	one diagnosis	0	0	0	0	0
2012	5-<15	male	highland		outpatient	0	alive	Pm				No	No	No	No	Yes	No	No	No	one diagnosis	0	0	0	0	0
2013	5-<15	male	highland		outpatient	0	alive	Pm				No	No	No	No	Yes	No	No	No	two or more diagnoses	0	0	0	0	0
2011	>=15	male	lowland		outpatient	0	alive	Pm				No	No	No	No	Yes	No	No	No	one diagnosis	0	0	0	0	0
2011	5-<15	male	highland		outpatient	0	alive	Pm				No	No	No	No	Yes	No	No	No	one diagnosis	0	0	0	0	0
2009	>=15	female	lowland	0	outpatient	0	alive	Pm	11.5	>=50	normal	No	No	No	No	Yes	No	No	No	two or more diagnoses	0	0	0	0	0
2007	5-<15	male	highland		outpatient	0	alive	Pm				No	No	No	No	Yes	No	No	No	two or more diagnoses	0	0	0	0	0
2007	>=15	female	highland	0	outpatient	0	alive	Pm				No	No	No	No	Yes	No	No	No	one diagnosis	0	0	0	0	0
2010	>=15	female	highland	0	outpatient	0	alive	Pm				No	No	No	No	Yes	No	No	No	two or more diagnoses	0	0	0	0	0
2011	>=15	female	highland	0	outpatient	0	alive	Pm	10.8	>=50	normal	No	No	No	No	Yes	No	No	No	one diagnosis	0	0	0	0	0
2009	5-<15	female	highland	0	inpatient	2	alive	Pm	6.1	>=50	below LLN	No	No	No	No	Yes	No	No	No	two or more diagnoses	0	0	0	0	0
2004	>=15	male	highland		outpatient	0	alive	Pm				No	No	No	No	No	No	No	No	one diagnosis	0	0	0	0	0
2005	5-<15	female	highland	0	outpatient	0	alive	Pm				Yes	No	No	No	No	No	No	No	one diagnosis	0	0	0	0	0
2012	>=15	male	highland		outpatient	0	alive	Pm	10	>=50	normal	No	No	No	No	Yes	No	No	No	one diagnosis	0	0	0	0	0
2005	>=15	female	highland	0	outpatient	0	alive	Pm				No	No	No	No	No	No	No	No	two or more diagnoses	0	0	0	0	0
2010	>=15	female	highland	0	outpatient	0	alive	Pm	10.7	>=50	normal	No	No	No	No	Yes	No	No	No	one diagnosis	0	0	0	0	1
2010	>=15	female	highland	0	outpatient	0	alive	Pm	9.3	>=50	below LLN	No	No	No	No	Yes	No	No	No	one diagnosis	0	0	0	0	0
2010	>=15	female	highland	0	outpatient	0	alive	Pm				No	No	No	No	Yes	No	No	No	one diagnosis	0	0	0	0	0
2009	5-<15	female	highland	0	outpatient	0	alive	Pm	5.9	>=50	normal	No	No	No	No	Yes	No	No	No	two or more diagnoses	0	0	0	0	0
2004	>=15	female	highland	0	inpatient	2	alive	Pm	5	>=50	below LLN	Yes	No	Yes	No	No	No	No	No	two or more diagnoses	0	0	0	0	0
2005	>=15	female	highland	0	outpatient	0	alive	Pm				No	Yes	No	No	No	No	No	No	one diagnosis	0	0	0	0	0
2005	5-<15	female	highland	0	outpatient	0	alive	Pm				Yes	No	No	Yes	No	No	No	No	one diagnosis	0	0	0	0	0
2007	>=15	female	highland	0	outpatient	0	alive	Pm				No	No	No	No	Yes	No	No	No	two or more diagnoses	0	0	0	0	1
2007	>=15	female	highland	0	outpatient	0	alive	Pm				No	No	No	No	No	Yes	No	No	one diagnosis	0	0	0	0	1
2008	>=15	female	highland	0	outpatient	0	alive	Pm				No	No	No	No	Yes	No	No	No	two or more diagnoses	0	0	0	0	0
2013	>=15	female	highland	0	outpatient	0	alive	Pm	10.5	>=50	normal	Yes	No	No	No	No	No	No	No	one diagnosis	0	0	0	0	0
2008	>=15	female	highland	0	outpatient	0	alive	Pm												one diagnosis	0	0	0	0	0
2009	>=15	female	highland	1	inpatient	2	alive	Pm	8.3	>=50	below LLN	No	No	No	No	Yes	No	No	No	two or more diagnoses	0	0	0	0	0
2012	>=15	female	highland	0	outpatient	0	alive	Pm				No	No	No	No	Yes	No	No	No	one diagnosis	0	0	0	0	0
2006	5-<15	male	lowland		outpatient	0	alive	Pm	6.6	>=50	normal	Yes	No	No	No	No	No	No	No	one diagnosis	0	0	0	0	0
2005	>=15	male	highland		outpatient	0	alive	Pm				No	No	No	No	No	No	No	No	one diagnosis	0	0	0	0	1
2005	>=15	male	highland		outpatient	0	alive	Pm				No	Yes	No	No	No	No	No	No	one diagnosis	0	0	0	0	0
2013	>=15	female	highland	0	outpatient	0	alive	Pm				No	No	No	No	Yes	No	No	No	one diagnosis	0	0	0	0	0
2011	5-<15	male	lowland		outpatient	0	alive	Pm	11.5	>=50	normal	No	No	No	No	Yes	No	No	No	one diagnosis	0	0	0	0	0
2011	>=15	female	highland	0	outpatient	0	alive	Pm				No	No	No	No	Yes	No	No	No	one diagnosis	0	0	0	0	0
2007	>=15	female	highland	0	inpatient	7	alive	Pm	10.1	>=50	normal	No	No	No	No	Yes	No	No	Yes	two or more diagnoses	0	0	0	0	0
2009	5-<15	male	lowland		inpatient	8	alive	Pm	10.9	>=50	above ULN	No	No	No	No	Yes	No	No	Yes	two or more diagnoses	0	0	0	0	0
2007	>=15	male	highland		outpatient	0	alive	Pm				No	No	No	No	Yes	No	No	No	one diagnosis	0	0	0	0	0
2008	>=15	male	highland		outpatient	0	alive	Pm				No	No	No	No	Yes	No	No	No	two or more diagnoses	0	0	0	0	1
2008	>=15	male	highland		outpatient	0	alive	Pm				No	No	No	No	Yes	No	No	No	one diagnosis	0	0	0	0	0
2007	5-<15	male	highland		outpatient	0	alive	Pm	8	>=50	below LLN	No	No	No	No	No	Yes	No	No	one diagnosis	0	0	0	0	0
2010	5-<15	male	highland		outpatient	0	alive	Pm				No	No	No	No	Yes	No	No	No	one diagnosis	0	0	0	0	0
2010	>=15	female	highland	0	outpatient	0	alive	Pm				No	No	No	No	Yes	No	No	No	two or more diagnoses	0	0	0	0	0
2006	5-<15	male	highland		outpatient	0	alive	Pm				No	No	No	No	Yes	No	No	No	two or more diagnoses	0	0	0	0	0
2009	>=15	female	lowland	0	outpatient	0	alive	Pm				No	No	No	No	No	Yes	No	No	two or more diagnoses	0	0	0	0	0
2007	>=15	male	highland		outpatient	0	alive	Pm				No	No	No	No	No	Yes	No	No	one diagnosis	0	0	0	0	0
2013	>=15	male	highland		outpatient	0	alive	Pm	7.1	>=50	below LLN	No	No	No	No	Yes	No	No	No	one diagnosis	0	0	0	0	0
2005	>=15	female	highland	0	outpatient	0	alive	Pm	5	>=50	below LLN	Yes	No	No	No	No	No	No	No	one diagnosis	0	0	0	0	0
2006	5-<15	female	highland	0	outpatient	0	alive	Pm				No	No	No	No	Yes	No	No	No	two or more diagnoses	0	0	0	0	0
2010	>=15	female	highland	0	outpatient	0	alive	Pm	10.7	>=50	below LLN	No	No	No	No	Yes	No	No	No	one diagnosis	0	0	0	0	0
2006	>=15	male	highland		outpatient	0	alive	Pm				No	No	No	No	Yes	No	No	No	two or more diagnoses	0	0	0	0	0
2013	>=15	male	highland		outpatient	0	alive	Pm		<50	normal	No	No	No	No	Yes	No	No	No	one diagnosis	0	0	0	0	0
2013	>=15	male	highland		outpatient	0	alive	Pm	12.2		normal	Yes	No	No	No	No	No	No	No	one diagnosis	0	0	0	0	0
2013	>=15	female	highland	0	outpatient	0	alive	Pm	8.9	>=50	normal	No	No	No	No	Yes	No	No	No	one diagnosis	0	0	0	0	0
2013	>=15	female	highland	0	outpatient	0	alive	Pm	7.6	>=50	below LLN	Yes	No	No	No	No	No	No	No	two or more diagnoses	0	0	0	0	0
2005	>=15	female	lowland	0	outpatient	0	alive	Pm				No	No	No	No	No	No	No	No	one diagnosis	0	0	0	0	0
2004	5-<15	female	highland	0	outpatient	0	alive	Pm				Yes	No	No	Yes	No	No	No	No	one diagnosis	0	0	0	0	0
2009	>=15	male	highland		outpatient	0	alive	Pm												one diagnosis	0	0	0	0	0
2004	5-<15	female	non papuan	0	outpatient	0	alive	Pm	10.8	>=50	above ULN	No	No	No	No	No	No	No	No	one diagnosis	0	0	0	0	0
2013	>=15	female	non papuan	0	outpatient	0	alive	Pm	15.4	>=50	normal	No	No	No	No	Yes	No	No	No	two or more diagnoses	0	0	0	0	0
2005	>=15	female	highland	0	inpatient	3	alive	Pm	4	>=50	below LLN	Yes	No	No	No	No	No	Yes	No	two or more diagnoses	0	0	0	0	0
2010	>=15	male	highland		outpatient	0	alive	Pm				No	No	No	No	Yes	No	No	No	one diagnosis	0	0	0	0	0
2008	>=15	male	highland		outpatient	0	alive	Pm				No	No	No	No	Yes	No	No	No	one diagnosis	0	0	0	0	0
2004	>=15	male	highland		outpatient	0	alive	Pm				No	No	No	No	No	No	No	No	one diagnosis	0	0	0	0	0
2011	>=15	male	highland		outpatient	0	alive	Pm	14.8	>=50	normal									one diagnosis	0	0	0	0	0
2013	>=15	female	highland	0	outpatient	0	alive	Pm				No	No	No	No	Yes	No	No	No	one diagnosis	0	0	0	0	0
2012	>=15	female	lowland	0	outpatient	0	alive	Pm				No	No	No	No	Yes	No	No	No	one diagnosis	0	0	0	0	0
2004	>=15	male	highland		outpatient	0	alive	Pm	8.8			No	No	No	No	No	No	No	No	one diagnosis	0	0	0	0	0
2010	>=15	female	highland	0	outpatient	0	alive	Pm	8.2	>=50	normal	No	No	No	No	Yes	No	No	No	one diagnosis	0	0	0	0	0
2010	>=15	male	highland		outpatient	0	alive	Pm	12.1	>=50	normal	No	No	No	No	Yes	No	No	No	one diagnosis	0	0	0	0	0
2012	>=15	male	highland		outpatient	0	alive	Pm				No	No	No	No	Yes	No	No	No	two or more diagnoses	0	0	0	0	0
2009	>=15	male	highland		outpatient	0	alive	Pm				No	No	No	No	Yes	No	No	No	one diagnosis	0	0	0	0	0
2008	>=15	female	highland	0	outpatient	0	alive	Pm				No	No	No	No	Yes	No	No	No	one diagnosis	0	0	0	0	0
2009	>=15	female	lowland	0	inpatient	3	alive	Pm	13.3	>=50	above ULN	No	No	No	No	No	Yes	No	Yes	two or more diagnoses	0	0	0	0	0
2008	5-<15	female	highland	0	outpatient	0	alive	Pm				No	No	No	No	Yes	No	No	No	one diagnosis	0	0	0	0	0
2008	>=15	male	lowland		outpatient	0	alive	Pm	13.8	>=50	above ULN	No	No	No	No	Yes	No	No	No	two or more diagnoses	0	0	0	0	0
2009	>=15	male	lowland		outpatient	0	alive	Pm				No	No	No	No	Yes	No	No	No	one diagnosis	0	0	0	0	0
2005	>=15	male	highland		outpatient	0	alive	Pm	8	>=50	normal	No	Yes	No	No	No	No	No	No	one diagnosis	0	0	0	0	0
2010	>=15	female	highland	0	outpatient	0	alive	Pm				No	No	No	No	Yes	No	No	No	one diagnosis	0	0	0	0	0
2006	>=15	male	highland		outpatient	0	alive	Pm	9.6	<50	normal	Yes	No	No	No	No	No	No	No	one diagnosis	0	0	0	0	0
2006	>=15	male	highland		outpatient	0	alive	Pm				No	No	No	No	Yes	No	No	No	one diagnosis	0	0	0	0	0
2009	5-<15	female	highland	0	outpatient	0	alive	Pm	9.9	>=50	below LLN	No	No	No	No	Yes	No	No	No	one diagnosis	0	0	0	0	0
2007	>=15	female	highland	1	outpatient	0	alive	Pm				No	No	No	No	Yes	No	No	No	two or more diagnoses	0	0	0	0	0
2010	>=15	male	highland		outpatient	0	alive	Pm	9	>=50	normal	No	No	No	No	Yes	No	No	No	one diagnosis	0	0	0	0	1
2010	>=15	male	highland		outpatient	0	alive	Pm				No	No	No	No	Yes	No	No	No	one diagnosis	0	0	0	0	0
2006	>=15	female	lowland	0	outpatient	0	alive	Pm				No	No	No	No	Yes	No	No	No	one diagnosis	0	0	0	0	0
2011	>=15	female	lowland	0	outpatient	0	alive	Pm				No	No	No	No	Yes	No	No	No	one diagnosis	0	0	0	0	0
2007	>=15	male	highland		outpatient	0	alive	Pm				No	No	No	No	Yes	No	No	No	one diagnosis	0	0	0	0	0
2008	>=15	female	highland	0	outpatient	0	alive	Pm				No	No	No	No	Yes	No	No	No	one diagnosis	0	0	0	0	0
2007	>=15	male	highland		outpatient	0	alive	Pm	8.5	>=50	below LLN									two or more diagnoses	1	0	0	0	0
2008	>=15	male	lowland		outpatient	0	alive	Pm	10	>=50	normal	No	No	No	No	Yes	No	No	No	two or more diagnoses	0	0	0	0	0
2009	>=15	female	highland	0	outpatient	0	alive	Pm	7.5	>=50	normal	No	No	No	No	No	Yes	No	No	two or more diagnoses	0	0	0	0	0
2005	>=15	male	lowland		outpatient	0	alive	Pm				No	No	No	No	No	No	No	No	one diagnosis	0	0	0	0	0
2007	>=15	male	highland		outpatient	0	alive	Pm				No	No	No	No	Yes	No	No	No	one diagnosis	0	0	0	0	0
2009	5-<15	female	highland	0	outpatient	0	alive	Pm				No	No	No	No	Yes	No	No	No	one diagnosis	0	0	0	0	0
2005	>=15	male	highland		outpatient	0	alive	Pm				No	Yes	No	No	No	No	No	No	one diagnosis	0	0	0	0	0
2006	>=15	male	highland		outpatient	0	alive	Pm				No	No	No	No	Yes	No	No	No	one diagnosis	0	0	0	0	0
2008	>=15	male	highland		outpatient	0	alive	Pm				No	No	No	No	No	Yes	No	No	one diagnosis	0	0	0	0	0
2010	>=15	male	highland		outpatient	0	alive	Pm				No	No	No	No	Yes	No	No	No	one diagnosis	0	0	0	0	1
2010	>=15	male	highland		outpatient	0	alive	Pm	11.9	>=50	normal	No	No	No	No	Yes	No	No	No	two or more diagnoses	1	0	0	0	1
2011	>=15	male	highland		outpatient	0	alive	Pm	13.1	>=50	normal	No	No	No	No	Yes	No	No	No	two or more diagnoses	0	0	0	0	0
2010	5-<15	female	highland	0	outpatient	0	alive	Pm				No	No	No	No	Yes	No	No	No	one diagnosis	0	0	0	0	0
2009	>=15	female	highland	0	outpatient	0	alive	Pm				No	No	No	No	Yes	No	No	No	two or more diagnoses	0	0	0	0	0
2009	>=15	male	highland		outpatient	0	alive	Pm				No	No	No	No	Yes	No	No	No	one diagnosis	0	0	0	0	0
2005	5-<15	female	lowland	0	outpatient	0	alive	Pm				Yes	No	No	Yes	No	No	No	No	one diagnosis	0	0	0	0	0
2007	>=15	female	highland	0	outpatient	0	alive	Pm	7.7	>=50	normal									one diagnosis	0	0	0	0	0
2009	>=15	male	highland		outpatient	0	alive	Pm				No	No	No	No	Yes	No	No	No	one diagnosis	0	0	0	0	0
2006	5-<15	male	highland		outpatient	0	alive	Pm	7.3	>=50	below LLN	No	No	No	No	Yes	No	No	No	one diagnosis	0	0	0	0	0
2011	>=15	female	highland	0	inpatient	9	alive	Pm	12.2	>=50	normal	No	No	No	No	Yes	No	No	No	two or more diagnoses	0	0	0	0	0
2005	>=15	female	lowland	0	outpatient	0	alive	Pm	10	>=50	normal	No	No	No	No	No	No	No	No	one diagnosis	0	0	0	0	0
2012	>=15	male	highland		outpatient	0	alive	Pm				No	No	No	No	Yes	No	No	No	one diagnosis	0	0	0	0	0
2011	>=15	male	highland		outpatient	0	alive	Pm				No	No	No	No	Yes	No	No	No	one diagnosis	0	0	0	0	0
2006	>=15	male	highland		outpatient	0	alive	Pm	12.9	>=50	normal	No	No	No	No	Yes	No	No	No	two or more diagnoses	0	0	0	0	0
2007	>=15	female	highland	1	inpatient	2	alive	Pm	8.1	>=50	normal	No	No	No	No	Yes	No	No	No	two or more diagnoses	0	0	0	0	0
2009	>=15	male	lowland		outpatient	0	alive	Pm												one diagnosis	0	0	0	0	0
2011	5-<15	female	highland	0	outpatient	0	alive	Pm				No	No	No	No	Yes	No	No	No	one diagnosis	0	0	0	0	0
2012	>=15	male	highland		outpatient	0	alive	Pm				No	No	No	No	Yes	No	No	No	one diagnosis	0	0	0	0	0
2012	>=15	female	lowland	0	outpatient	0	alive	Pm				No	No	No	No	Yes	No	No	No	one diagnosis	0	0	0	0	0
2008	>=15	female	lowland	0	outpatient	0	alive	Pm				No	No	No	No	Yes	No	No	No	one diagnosis	0	0	0	0	0
2010	>=15	female	highland	0	outpatient	0	alive	Pm				No	No	No	No	Yes	No	No	No	one diagnosis	0	0	0	0	0
2013	>=15	female	lowland	0	outpatient	0	alive	Pm				No	No	No	No	Yes	No	No	No	one diagnosis	0	0	0	0	0
2005	5-<15	male	highland		inpatient	5	alive	Pm	8.9	>=50	above ULN	No	Yes	No	No	No	No	No	No	two or more diagnoses	0	0	0	0	0
2010	>=15	male	highland		outpatient	0	alive	Pm	11.9	>=50	normal	No	No	No	No	Yes	No	No	No	one diagnosis	0	0	0	0	0
2009	>=15	female	highland	0	outpatient	0	alive	Pm				No	No	No	No	Yes	No	No	No	two or more diagnoses	0	0	0	0	0
2009	5-<15	male	lowland		outpatient	0	alive	Pm				No	No	No	No	Yes	No	No	No	one diagnosis	0	0	0	0	0
2005	5-<15	male	highland		outpatient	0	alive	Pm	9	>=50	normal	No	Yes	No	No	No	No	No	No	one diagnosis	0	0	0	0	0
2008	>=15	male	lowland		outpatient	0	alive	Pm				No	No	No	No	No	Yes	No	No	two or more diagnoses	0	0	0	0	0
2011	>=15	female	highland	0	outpatient	0	alive	Pm				No	No	No	No	Yes	No	No	No	one diagnosis	0	0	0	0	0
2005	>=15	male	highland		outpatient	0	alive	Pm				Yes	No	Yes	No	No	No	No	No	two or more diagnoses	0	0	0	0	0
2010	5-<15	female	lowland	0	outpatient	0	alive	Pm	10.9	>=50	normal									one diagnosis	0	0	0	0	0
2012	5-<15	male	highland		outpatient	0	alive	Pm	8.4	<50	normal	No	No	No	No	Yes	No	No	No	one diagnosis	0	0	0	0	0
2011	>=15	female	highland	0	outpatient	0	alive	Pm	9.2	>=50	below LLN	No	No	No	No	Yes	No	No	No	two or more diagnoses	0	0	0	0	0
2007	5-<15	male	lowland		outpatient	0	alive	Pm	8.5	>=50	normal	No	No	No	No	No	Yes	No	No	one diagnosis	0	0	0	0	0
2010	>=15	male	highland		outpatient	0	alive	Pm	13.9	>=50	below LLN	No	No	No	No	Yes	No	No	No	one diagnosis	0	0	0	0	0
2008	>=15	male	highland		outpatient	0	alive	Pm				No	No	No	No	Yes	No	No	No	one diagnosis	0	0	0	0	0
2006	>=15	female	highland	0	outpatient	0	alive	Pm				No	No	No	No	Yes	No	No	No	one diagnosis	0	0	0	0	1
2007	>=15	female	highland	0	outpatient	0	alive	Pm				No	No	No	No	Yes	No	No	No	one diagnosis	0	0	0	0	0
2007	>=15	female	highland	0	outpatient	0	alive	Pm												one diagnosis	0	0	0	0	0
2005	>=15	male	highland		outpatient	0	alive	Pm				No	No	No	No	No	No	No	No	one diagnosis	0	0	0	0	1
2005	>=15	male	highland		outpatient	0	alive	Pm				No	Yes	No	No	No	No	No	No	one diagnosis	0	0	0	0	0
2007	>=15	male	highland		outpatient	0	alive	Pm	6.2			No	No	No	No	No	Yes	No	No	two or more diagnoses	0	0	0	0	1
2008	>=15	male	highland		outpatient	0	alive	Pm				No	No	No	No	Yes	No	No	No	one diagnosis	0	0	0	0	0
2010	>=15	female	highland	0	outpatient	0	alive	Pm				No	No	No	No	Yes	No	No	No	one diagnosis	0	0	0	0	0
2010	>=15	male	highland		outpatient	0	alive	Pm	8.7	>=50	below LLN	No	No	No	No	Yes	No	No	No	one diagnosis	0	0	0	0	0
2007	>=15	male	highland		inpatient	5	alive	Pm	9.3	>=50	normal	No	No	No	No	Yes	No	No	Yes	two or more diagnoses	0	0	0	0	0
2005	>=15	female	lowland	1	inpatient	2	alive	Pm	11.4	>=50	above ULN									two or more diagnoses	0	0	0	0	0
2005	5-<15	male	lowland		outpatient	0	alive	Pm												one diagnosis	0	0	0	0	0
2005	>=15	female	highland	0	outpatient	0	alive	Pm	8	>=50	below LLN	No	No	No	No	No	No	No	No	one diagnosis	0	0	0	0	0
2012	>=15	female	highland	0	outpatient	0	alive	Pm	9.2	>=50	normal	No	No	No	No	Yes	No	No	No	two or more diagnoses	0	0	0	0	0
2007	>=15	female	highland	0	outpatient	0	alive	Pm				No	No	No	No	Yes	No	No	No	one diagnosis	0	0	0	0	0
2009	>=15	female	highland	0	outpatient	0	alive	Pm	10.5	>=50	normal	No	No	No	No	Yes	No	No	No	two or more diagnoses	0	0	0	0	0
2013	>=15	female	highland	0	outpatient	0	alive	Pm				No	No	No	No	Yes	No	No	No	one diagnosis	0	0	0	0	0
2005	>=15	male	highland		outpatient	0	alive	Pm	8.4	>=50	normal									one diagnosis	0	0	0	0	0
2008	5-<15	female	highland	0	outpatient	0	alive	Pm				No	No	No	No	No	Yes	No	No	one diagnosis	0	0	0	0	0
2012	>=15	male	highland		outpatient	0	alive	Pm				No	No	No	No	Yes	No	No	No	one diagnosis	0	0	0	0	0
2008	5-<15	male	highland		outpatient	0	alive	Pm				No	No	No	No	Yes	No	No	No	one diagnosis	0	0	0	0	0
2009	>=15	female	highland	0	outpatient	0	alive	Pm	11.9	>=50	normal									one diagnosis	0	0	0	0	0
2013	>=15	female	highland	0	outpatient	0	alive	Pm	10		normal	Yes	No	No	No	No	No	No	No	one diagnosis	0	0	0	0	0
2010	>=15	female	highland	1	outpatient	0	alive	Pm	9	>=50	normal	No	No	No	No	Yes	No	No	No	two or more diagnoses	0	0	0	0	0
2004	5-<15	female	highland	0	outpatient	0	alive	Pm	6.3	>=50	below LLN	No	No	No	No	No	No	No	No	one diagnosis	0	0	0	0	0
2006	>=15	female	lowland	0	outpatient	0	alive	Pm	4.2	>=50	normal	No	No	Yes	No	Yes	No	No	No	two or more diagnoses	0	0	0	0	0
2008	>=15	female	lowland	0	outpatient	0	alive	Pm				No	No	No	No	Yes	No	No	No	one diagnosis	0	0	0	0	0
2006	>=15	female	highland	0	outpatient	0	alive	Pm				No	No	No	No	Yes	No	No	No	one diagnosis	0	0	0	0	0
2012	>=15	female	highland	0	outpatient	0	alive	Pm				No	No	No	No	Yes	No	No	No	one diagnosis	0	0	0	0	0
2008	>=15	male	highland		outpatient	0	alive	Pm				No	No	No	No	No	Yes	No	No	one diagnosis	0	0	0	0	0
2007	>=15	female	highland	0	outpatient	0	alive	Pm				No	No	No	No	Yes	No	No	No	one diagnosis	0	0	0	0	0
2009	>=15	female	lowland	0	outpatient	0	alive	Pm				No	No	No	No	Yes	No	No	No	one diagnosis	0	0	0	0	0
2008	>=15	female	highland	0	outpatient	0	alive	Pm				No	No	No	No	Yes	No	No	No	one diagnosis	0	0	0	0	0
2009	>=15	male	highland		inpatient	44	alive	Pm	5.7	>=50	above ULN	No	No	No	No	Yes	No	No	Yes	two or more diagnoses	0	0	0	0	0
2011	>=15	male	lowland		outpatient	0	alive	Pm	12.3	>=50	above ULN	No	No	No	No	Yes	No	No	No	one diagnosis	0	0	0	0	0
2004	1-<5	male	highland		outpatient	0	alive	Pm	6.1	>=50	normal	Yes	No	No	Yes	No	No	No	No	one diagnosis	0	0	0	0	0
2007	>=15	female	lowland	0	outpatient	0	alive	Pm				No	No	No	No	Yes	No	No	No	one diagnosis	0	0	0	0	0
2008	>=15	male	lowland		outpatient	0	alive	Pm				No	No	No	No	Yes	No	No	No	one diagnosis	0	0	0	0	0
2006	5-<15	female	lowland	0	outpatient	0	alive	Pm				No	No	No	No	Yes	No	No	No	one diagnosis	0	0	0	0	0
2005	5-<15	female	highland	0	outpatient	0	alive	Pm	7	>=50	normal	No	Yes	No	No	No	No	No	No	one diagnosis	0	0	0	0	0
2013	>=15	female	lowland	0	outpatient	0	alive	Pm	10.2	>=50	normal	No	No	No	No	Yes	No	No	No	two or more diagnoses	0	0	0	0	0
2009	>=15	female	highland	0	outpatient	0	alive	Pm				No	No	No	No	Yes	No	No	No	one diagnosis	0	0	0	0	0
2012	5-<15	male	highland		outpatient	0	alive	Pm	8.2	>=50	normal	No	No	No	No	Yes	No	No	No	two or more diagnoses	0	0	0	0	0
2011	5-<15	male	highland		outpatient	0	alive	Pm				No	No	No	No	Yes	No	No	No	one diagnosis	0	0	0	0	0
2010	5-<15	female	highland	0	outpatient	0	alive	Pm				No	No	No	No	Yes	No	No	No	one diagnosis	0	0	0	0	0
2009	>=15	male	highland		outpatient	0	alive	Pm				No	No	No	No	Yes	No	No	No	one diagnosis	0	0	0	0	0
2007	>=15	female	non papuan	0	outpatient	0	alive	Pm												one diagnosis	0	0	0	0	0
2008	>=15	male	highland		inpatient	0.5	alive	Pm	16.9	>=50	above ULN	No	No	No	No	Yes	No	No	Yes	two or more diagnoses	0	0	0	0	0
2010	>=15	female	highland	0	outpatient	0	alive	Pm				No	No	No	No	Yes	No	No	No	one diagnosis	0	0	0	0	0
2012	>=15	female	highland	0	outpatient	0	alive	Pm				No	No	No	No	Yes	No	No	No	one diagnosis	0	0	0	0	0
2006	>=15	female	highland	0	outpatient	0	alive	Pm				Yes	No	No	No	No	No	No	No	one diagnosis	0	0	0	0	0
2013	>=15	male	highland		outpatient	0	alive	Pm				No	No	No	No	Yes	No	No	No	two or more diagnoses	0	0	0	0	0
2009	>=15	female	highland	0	outpatient	0	alive	Pm				No	No	No	No	Yes	No	No	No	two or more diagnoses	0	0	0	0	0
2010	>=15	male	highland		outpatient	0	alive	Pm				No	No	No	No	Yes	No	No	No	two or more diagnoses	0	0	0	0	0
2007	5-<15	female	highland	0	outpatient	0	alive	Pm				No	No	No	No	Yes	No	No	No	one diagnosis	0	0	0	0	0
2007	>=15	male	highland		outpatient	0	alive	Pm				No	No	No	No	Yes	No	No	No	one diagnosis	0	0	0	0	0
2006	>=15	female	highland	0	outpatient	0	alive	Pm				Yes	No	No	No	No	No	No	No	one diagnosis	0	0	0	0	0
2006	5-<15	female	highland	0	inpatient	2	alive	Pm	8	>=50	below LLN	No	No	No	No	Yes	No	No	No	two or more diagnoses	0	0	0	0	0
2004	1-<5	female	highland	0	outpatient	0	alive	Pm	6.7	>=50	normal	Yes	No	No	No	No	No	No	No	one diagnosis	0	0	0	0	0
2005	5-<15	female	highland	0	outpatient	0	alive	Pm				No	Yes	No	No	No	No	No	No	one diagnosis	0	0	0	0	0
2008	>=15	female	lowland	0	outpatient	0	alive	Pm				No	No	No	No	Yes	No	No	No	two or more diagnoses	0	0	0	0	0
2004	>=15	male	lowland		outpatient	0	alive	Pm				Yes	No	Yes	No	No	No	No	No	one diagnosis	0	0	0	0	0
2005	1-<5	female	highland	0	outpatient	0	alive	Pm				Yes	No	No	No	No	No	No	No	one diagnosis	0	0	0	0	1
2005	5-<15	female	highland	0	outpatient	0	alive	Pm	10.6	>=50	normal	No	Yes	No	No	No	No	No	No	one diagnosis	0	0	0	0	0
2008	>=15	female	highland	0	outpatient	0	alive	Pm				No	No	No	No	Yes	No	No	No	two or more diagnoses	0	0	0	0	1
2009	>=15	female	highland	0	outpatient	0	alive	Pm				No	No	No	No	No	Yes	No	No	one diagnosis	0	0	0	0	0
2013	>=15	male	non papuan		outpatient	0	alive	Pm				No	No	No	No	Yes	No	No	No	one diagnosis	0	0	0	0	0
2006	5-<15	male	highland		outpatient	0	alive	Pm				No	No	No	No	Yes	No	No	No	one diagnosis	0	0	0	0	0
2008	>=15	male	highland		outpatient	0	alive	Pm	6.2	<50	below LLN	No	No	No	No	Yes	No	No	No	one diagnosis	0	0	0	0	0
2010	5-<15	female	lowland	0	outpatient	0	alive	Pm				No	No	No	No	Yes	No	No	No	one diagnosis	0	0	0	0	0
2012	5-<15	female	lowland	0	outpatient	0	alive	Pm				No	No	No	No	Yes	No	No	No	one diagnosis	0	0	0	0	0
2007	>=15	female	highland	0	outpatient	0	alive	Pm				No	No	No	No	No	Yes	No	No	one diagnosis	0	0	0	0	0
2008	5-<15	female	highland	0	outpatient	0	alive	Pm				No	No	No	No	Yes	No	No	No	one diagnosis	0	0	0	0	0
2009	5-<15	female	highland	0	outpatient	0	alive	Pm				No	No	No	No	Yes	No	No	No	two or more diagnoses	0	0	0	0	0
2013	>=15	female	highland	0	outpatient	0	alive	Pm				No	No	No	No	No	Yes	No	No	one diagnosis	0	0	0	0	0
2006	>=15	male	highland		outpatient	0	alive	Pm				No	No	No	No	Yes	No	No	No	one diagnosis	0	0	0	0	1
2007	>=15	male	highland		outpatient	0	alive	Pm												two or more diagnoses	0	0	0	0	0
2007	>=15	male	highland		outpatient	0	alive	Pm				No	No	No	No	No	Yes	No	No	two or more diagnoses	0	0	0	0	0
2013	>=15	male	highland		outpatient	0	alive	Pm				No	No	No	No	Yes	No	No	No	one diagnosis	0	0	0	0	0
2012	>=15	female	highland	0	outpatient	0	alive	Pm				No	No	No	No	Yes	No	No	No	one diagnosis	0	0	0	0	0
2012	>=15	male	highland		outpatient	0	alive	Pm	7	<50	below LLN	No	No	No	No	Yes	No	No	No	two or more diagnoses	0	0	0	0	0
2013	5-<15	male	highland		outpatient	0	alive	Pm		>=50	above ULN	No	No	No	No	Yes	No	No	No	two or more diagnoses	0	0	0	0	0
2007	5-<15	male	highland		outpatient	0	alive	Pm	7.9	>=50	below LLN	No	No	No	No	Yes	No	No	No	one diagnosis	0	0	0	0	0
2009	5-<15	male	highland		outpatient	0	alive	Pm	9.9	>=50	normal	No	No	No	No	Yes	No	No	No	one diagnosis	0	0	0	0	0
2010	5-<15	male	highland		outpatient	0	alive	Pm	10.9	>=50	normal	No	No	No	No	Yes	No	No	No	one diagnosis	0	0	0	0	0
2008	>=15	female	highland	0	outpatient	0	alive	Pm	7	>=50	normal									one diagnosis	0	0	0	0	0
2010	>=15	female	highland	0	inpatient	3	alive	Pm	5.1	<50	normal	No	No	No	No	Yes	No	No	Yes	two or more diagnoses	0	0	0	0	0
2012	>=15	male	lowland		outpatient	0	alive	Pm				No	No	No	No	Yes	No	No	No	one diagnosis	0	0	0	0	0
2007	>=15	female	highland	1	inpatient	2	alive	Pm	4	>=50	below LLN	No	No	No	No	Yes	No	No	No	two or more diagnoses	0	0	0	0	0
2011	>=15	female	highland	0	outpatient	0	alive	Pm				No	No	No	No	Yes	No	No	No	two or more diagnoses	0	0	0	0	0
2009	>=15	female	highland	0	outpatient	0	alive	Pm				No	No	No	No	Yes	No	No	No	one diagnosis	0	0	0	0	0
2005	5-<15	male	lowland		outpatient	0	alive	Pm	7	>=50	normal	Yes	No	No	No	No	No	No	No	one diagnosis	0	0	0	0	0
2011	>=15	male	lowland		outpatient	0	alive	Pm				No	No	No	No	Yes	No	No	No	one diagnosis	0	0	0	0	0
2007	5-<15	male	highland		outpatient	0	alive	Pm				No	No	No	No	Yes	No	No	No	one diagnosis	0	0	0	0	0
2007	5-<15	male	lowland		outpatient	0	alive	Pm				No	No	No	No	No	Yes	No	No	one diagnosis	0	0	0	0	0
2007	>=15	male	highland		outpatient	0	alive	Pm	12.4	>=50	normal	No	No	No	No	No	Yes	No	No	one diagnosis	0	0	0	0	0
2008	5-<15	male	highland		outpatient	0	alive	Pm				No	No	No	No	Yes	No	No	No	one diagnosis	0	0	0	0	0
2011	>=15	male	highland		outpatient	0	alive	Pm				No	No	No	No	Yes	No	No	No	one diagnosis	0	0	0	0	0
2012	>=15	male	highland		outpatient	0	alive	Pm	4.4	>=50	normal	No	No	No	No	Yes	No	No	No	two or more diagnoses	0	0	0	0	0
2005	>=15	male	highland		outpatient	0	alive	Pm				No	No	No	No	No	No	No	No	one diagnosis	0	0	0	0	0
2012	>=15	female	highland	0	outpatient	0	alive	Pm				No	No	No	No	Yes	No	No	No	one diagnosis	0	0	0	0	0
2006	>=15	female	non papuan	0	outpatient	0	alive	Pm	11.6	>=50	normal	No	No	No	No	Yes	No	No	No	one diagnosis	0	0	0	0	0
2009	5-<15	female	highland	0	outpatient	0	alive	Pm	9.8	>=50	normal	No	No	No	No	Yes	No	No	No	one diagnosis	0	0	0	0	0
2009	5-<15	female	highland	0	outpatient	0	alive	Pm				No	No	No	No	Yes	No	No	No	one diagnosis	0	0	0	0	0
2013	>=15	male	lowland		outpatient	0	alive	Pm												two or more diagnoses	0	0	0	0	0
2011	>=15	female	highland	0	outpatient	0	alive	Pm				No	No	No	No	Yes	No	No	No	one diagnosis	0	0	0	0	0
2008	5-<15	female	highland	0	outpatient	0	alive	Pm				No	No	No	No	No	Yes	No	No	two or more diagnoses	0	0	0	0	0
2006	5-<15	female	highland	0	outpatient	0	alive	Pm	4.8	>=50	normal	Yes	No	No	No	No	No	No	No	one diagnosis	0	0	0	0	1
2006	5-<15	female	highland	0	outpatient	0	alive	Pm				Yes	No	No	No	No	No	No	No	two or more diagnoses	0	0	0	0	0
2013	>=15	female	highland	0	outpatient	0	alive	Pm				No	No	No	No	Yes	No	No	No	one diagnosis	0	0	0	0	0
2013	>=15	female	highland	0	inpatient	2	alive	Pm		>=50	below LLN									two or more diagnoses	0	0	0	0	0
2005	>=15	male	non papuan		outpatient	0	alive	Pm												one diagnosis	0	0	0	0	0
2009	>=15	male	non papuan		outpatient	0	alive	Pm				No	No	No	No	Yes	No	No	No	one diagnosis	0	0	0	0	0
2006	1-<5	female	highland	0	outpatient	0	alive	Pm	10	>=50	normal	No	No	No	No	Yes	No	No	No	two or more diagnoses	0	0	0	0	0
2008	5-<15	male	highland		outpatient	0	alive	Pm				No	No	No	No	Yes	No	No	No	one diagnosis	0	0	0	0	0
2008	>=15	female	highland	1	inpatient	3	alive	Pm	8.4	<50	below LLN	No	No	No	No	Yes	No	No	No	two or more diagnoses	0	0	0	0	0
2009	>=15	male	highland		outpatient	0	alive	Pm				No	No	No	No	Yes	No	No	No	two or more diagnoses	0	0	0	0	0
2008	>=15	male	highland		outpatient	0	alive	Pm				No	No	No	No	Yes	No	No	No	one diagnosis	0	0	0	0	0
2005	>=15	male	highland		inpatient	2	alive	Pm	8	>=50	above ULN	No	No	No	No	No	No	No	No	two or more diagnoses	0	0	0	0	0
2011	>=15	male	non papuan		outpatient	0	alive	Pm				No	No	No	No	Yes	No	No	No	one diagnosis	0	0	0	0	0
2006	>=15	male	highland		outpatient	0	alive	Pm				No	No	No	No	Yes	No	No	No	one diagnosis	0	0	0	0	0
2009	>=15	male	highland		outpatient	0	alive	Pm				No	No	No	No	Yes	No	No	No	one diagnosis	0	0	0	0	1
2010	>=15	male	highland		outpatient	0	alive	Pm				No	No	No	No	Yes	No	No	No	one diagnosis	0	0	0	0	0
2005	>=15	female	lowland	0	inpatient	1	alive	Pm	7.9	>=50	normal	Yes	No	No	No	No	No	No	No	two or more diagnoses	0	0	0	0	0
2009	>=15	female	highland	0	inpatient	6	alive	Pm	9.5	>=50	above ULN	No	No	No	No	Yes	No	No	No	two or more diagnoses	0	0	0	0	0
2013	>=15	female	highland	0	outpatient	0	alive	Pm				No	No	No	No	Yes	No	No	No	one diagnosis	0	0	0	0	0
2005	1-<5	male	lowland		outpatient	0	alive	Pm				Yes	No	No	No	No	No	No	No	one diagnosis	0	0	0	0	0
2008	>=15	female	highland	0	outpatient	0	alive	Pm				No	No	No	No	No	Yes	No	No	one diagnosis	0	0	0	0	0
2005	>=15	female	highland	1	inpatient	2	alive	Pm	8.1	<50	normal									two or more diagnoses	0	0	0	0	0
2012	5-<15	female	lowland	0	outpatient	0	alive	Pm				No	No	No	No	Yes	No	No	No	one diagnosis	0	0	0	0	0
2006	5-<15	male	lowland		outpatient	0	alive	Pm				No	No	No	No	Yes	No	No	No	one diagnosis	0	0	0	0	0
2009	>=15	male	highland		outpatient	0	alive	Pm				No	No	No	No	Yes	No	No	No	two or more diagnoses	0	0	0	0	0
2005	5-<15	female	highland	0	outpatient	0	alive	Pm				No	No	No	No	No	No	No	No	one diagnosis	0	0	0	0	0
2011	5-<15	female	highland	0	outpatient	0	alive	Pm				No	No	No	No	Yes	No	No	No	one diagnosis	0	0	0	0	0
2007	>=15	male	lowland		outpatient	0	alive	Pm												one diagnosis	0	0	0	0	0
2008	>=15	male	highland		outpatient	0	alive	Pm				No	No	No	No	Yes	No	No	No	two or more diagnoses	0	0	0	0	0
2008	>=15	female	highland	0	outpatient	0	alive	Pm	10.7	>=50	normal	No	No	No	No	Yes	No	No	No	two or more diagnoses	0	1	0	0	0
2008	5-<15	male	highland		outpatient	0	alive	Pm				No	No	No	No	Yes	No	No	No	one diagnosis	0	0	0	0	0
2009	>=15	female	highland	0	outpatient	0	alive	Pm				No	No	No	No	Yes	No	No	No	one diagnosis	0	0	0	0	0
2010	>=15	female	highland	0	inpatient	2	alive	Pm	8.3	>=50	normal	No	No	No	No	Yes	No	No	Yes	two or more diagnoses	0	0	0	0	0
2010	>=15	female	highland	0	outpatient	0	alive	Pm	7.4	>=50	normal	No	No	No	No	Yes	No	No	No	one diagnosis	0	0	0	0	0
2008	5-<15	female	highland	0	outpatient	0	alive	Pm				No	No	No	No	Yes	No	No	No	one diagnosis	0	0	0	0	0
2011	5-<15	male	highland		outpatient	0	alive	Pm				No	No	No	No	Yes	No	No	No	one diagnosis	0	0	0	0	0
2009	>=15	male	highland		outpatient	0	alive	Pm				No	No	No	No	Yes	No	No	No	two or more diagnoses	0	0	0	0	0
2006	>=15	male	highland		outpatient	0	alive	Pm	8.1	>=50	normal	No	No	No	No	Yes	No	No	No	one diagnosis	0	0	0	0	0
2007	>=15	female	highland	1	inpatient	2	alive	Pm	7.6	>=50	normal	No	No	No	No	No	Yes	No	Yes	two or more diagnoses	0	0	0	0	0
2010	>=15	male	highland		outpatient	0	alive	Pm				No	No	No	No	Yes	No	No	No	one diagnosis	0	0	0	0	0
2006	>=15	female	highland	0	outpatient	0	alive	Pm	11	>=50	normal	No	No	No	No	Yes	No	No	No	one diagnosis	0	0	0	0	0
2010	>=15	male	highland		outpatient	0	alive	Pm				No	No	No	No	Yes	No	No	No	one diagnosis	0	0	0	0	0
2010	>=15	female	highland	0	outpatient	0	alive	Pm	9	>=50	normal	No	No	No	No	Yes	No	No	No	two or more diagnoses	0	0	0	0	0
2004	>=15	female	highland	0	outpatient	0	alive	Pm	7.7	>=50	normal	Yes	No	Yes	No	No	No	No	No	two or more diagnoses	0	0	0	0	0
2007	>=15	female	lowland	1	inpatient	3	alive	Pm	11	>=50	normal	No	No	No	No	No	Yes	No	No	two or more diagnoses	0	0	0	0	0
2005	5-<15	male	highland		outpatient	0	alive	Pm	9.1	>=50	normal	Yes	No	No	No	No	No	No	No	two or more diagnoses	0	0	0	0	0
2005	>=15	male	highland		outpatient	0	alive	Pm	7	>=50	normal	No	Yes	No	No	No	No	No	No	one diagnosis	0	0	0	0	0
2007	>=15	male	highland		outpatient	0	alive	Pm				No	No	No	No	No	Yes	No	No	one diagnosis	0	0	0	0	0
2010	>=15	male	highland		outpatient	0	alive	Pm				No	No	No	No	Yes	No	No	No	one diagnosis	0	0	0	0	0
2012	5-<15	male	highland		outpatient	0	alive	Pm				No	No	No	No	Yes	No	No	No	two or more diagnoses	0	0	0	0	0
2011	>=15	female	highland	0	outpatient	0	alive	Pm				No	No	No	No	Yes	No	No	No	one diagnosis	0	0	0	0	0
2012	>=15	male	highland		outpatient	0	alive	Pm				No	No	No	No	Yes	No	No	No	one diagnosis	0	0	0	0	0
2008	>=15	male	lowland		outpatient	0	alive	Pm				No	No	No	No	Yes	No	No	No	one diagnosis	0	0	0	0	0
2004	>=15	male	highland		inpatient	13	died	Pm	9.6	>=50	below LLN	Yes	No	No	No	No	No	No	No	two or more diagnoses	0	0	0	0	0
2009	5-<15	male	highland		outpatient	0	alive	Pm				No	No	No	No	Yes	No	No	No	two or more diagnoses	0	0	0	0	0
2009	>=15	female	highland	0	outpatient	0	alive	Pm	8.7	<50	normal	No	No	No	No	Yes	No	No	No	one diagnosis	0	0	0	0	0
2006	>=15	female	highland	0	outpatient	0	alive	Pm												one diagnosis	0	0	0	0	0
2006	5-<15	female	lowland	0	outpatient	0	alive	Pm				No	No	No	No	Yes	No	No	No	two or more diagnoses	0	0	0	0	0
2007	>=15	female	highland	0	outpatient	0	alive	Pm				No	No	No	No	No	Yes	No	No	one diagnosis	0	0	0	0	0
2006	5-<15	male	lowland		outpatient	0	alive	Pm	5.4	>=50	normal	No	No	No	No	Yes	No	No	No	one diagnosis	0	0	0	0	0
2012	>=15	female	highland	0	outpatient	0	alive	Pm	9.6	>=50	normal									one diagnosis	0	0	0	0	0
2010	>=15	female	highland	0	outpatient	0	alive	Pm				No	No	No	No	Yes	No	No	No	one diagnosis	0	0	0	0	1
2010	>=15	female	highland	0	outpatient	0	alive	Pm				No	No	No	No	Yes	No	No	No	one diagnosis	0	0	0	0	0
2008	5-<15	male	highland		outpatient	0	alive	Pm				No	No	No	No	No	Yes	No	No	one diagnosis	0	0	0	0	0
2010	5-<15	male	highland		outpatient	0	alive	Pm	8.1	>=50	normal	No	No	No	No	Yes	No	No	No	one diagnosis	0	0	0	0	0
2009	>=15	female	highland	0	outpatient	0	alive	Pm				No	No	No	No	Yes	No	No	No	one diagnosis	0	0	0	0	0
2010	>=15	male	highland		outpatient	0	alive	Pm	11.4	>=50	normal	No	No	No	No	Yes	No	No	No	one diagnosis	0	0	0	0	0
2005	5-<15	male	highland		outpatient	0	alive	Pm	6	>=50	normal	No	No	No	No	No	No	No	No	one diagnosis	0	0	0	0	0
2009	5-<15	female	highland	0	outpatient	0	alive	Pm	9.8	>=50	above ULN	No	No	No	No	Yes	No	No	No	one diagnosis	0	0	0	0	0
2009	5-<15	female	highland	0	outpatient	0	alive	Pm												two or more diagnoses	1	0	0	0	0
2012	>=15	male	highland		outpatient	0	alive	Pm	13.5	>=50	normal	No	No	No	No	Yes	No	No	No	two or more diagnoses	0	0	0	0	0
2012	>=15	female	highland	0	outpatient	0	alive	Pm				No	No	No	No	Yes	No	No	No	one diagnosis	0	0	0	0	0
2010	>=15	female	highland	0	outpatient	0	alive	Pm	8.5	>=50	below LLN	No	No	No	No	Yes	No	No	No	one diagnosis	0	0	0	0	0
2009	5-<15	male	highland		outpatient	0	alive	Pm				No	No	No	No	Yes	No	No	No	two or more diagnoses	0	0	0	0	1
2010	5-<15	male	highland		outpatient	0	alive	Pm				No	No	No	No	Yes	No	No	No	one diagnosis	0	0	0	0	0
2006	>=15	female	lowland	1	inpatient	3	alive	Pm	9.6	>=50	above ULN	No	No	No	No	Yes	No	No	No	two or more diagnoses	0	0	0	0	0
2010	5-<15	female	highland	0	outpatient	0	alive	Pm				No	No	No	No	Yes	No	No	No	two or more diagnoses	0	0	0	0	0
2007	>=15	female	highland	0	outpatient	0	alive	Pm				No	No	No	No	Yes	No	No	No	one diagnosis	0	0	0	0	0
2007	>=15	female	highland	0	outpatient	0	alive	Pm												one diagnosis	0	0	0	0	0
2004	>=15	male	highland		inpatient	1	alive	Pm				Yes	No	No	No	No	No	No	No	two or more diagnoses	0	0	0	0	0
2009	>=15	female	highland	0	outpatient	0	alive	Pm												one diagnosis	0	0	0	0	0
2011	>=15	female	highland	0	outpatient	0	alive	Pm				No	No	No	No	Yes	No	No	No	one diagnosis	0	0	0	0	0
2011	>=15	female	highland	0	outpatient	0	alive	Pm				No	No	No	No	Yes	No	No	No	one diagnosis	0	0	0	0	0
2006	>=15	male	highland		outpatient	0	alive	Pm	10.6	>=50	below LLN	No	No	No	No	Yes	No	No	No	one diagnosis	0	0	0	0	0
2009	5-<15	male	lowland		outpatient	0	alive	Pm				No	No	No	No	Yes	No	No	No	one diagnosis	0	0	0	0	0
2011	5-<15	female	highland	0	outpatient	0	alive	Pm				No	No	No	No	Yes	No	No	No	one diagnosis	0	0	0	0	0
2007	>=15	female	highland	0	outpatient	0	alive	Pm				No	No	No	No	Yes	No	No	No	one diagnosis	0	0	0	0	0
2012	5-<15	male	lowland		outpatient	0	alive	Pm	11.5	>=50	above ULN	No	No	No	No	Yes	No	No	No	one diagnosis	0	0	0	0	0
2010	>=15	male	highland		outpatient	0	alive	Pm				No	No	No	No	Yes	No	No	No	two or more diagnoses	0	0	0	0	0
2005	>=15	female	highland	0	inpatient	1	alive	Pm	5	>=50	below LLN	No	Yes	No	No	No	No	No	No	two or more diagnoses	0	0	0	0	0
2005	1-<5	female	highland	0	outpatient	0	alive	Pm	6	>=50	normal	Yes	No	No	Yes	No	No	No	No	one diagnosis	0	0	0	0	0
2013	>=15	female	highland	0	outpatient	0	alive	Pm				No	No	No	No	Yes	No	No	No	one diagnosis	0	0	0	0	0
2008	>=15	female	highland	0	outpatient	0	alive	Pm				No	No	No	No	Yes	No	No	No	one diagnosis	0	0	0	0	0
2007	>=15	male	highland		outpatient	0	alive	Pm				No	No	No	No	Yes	No	No	No	one diagnosis	0	0	0	0	0
2010	>=15	female	highland	0	outpatient	0	alive	Pm	5	>=50	below LLN	No	No	No	No	Yes	No	No	No	two or more diagnoses	0	0	0	0	0
2011	>=15	male	lowland		outpatient	0	alive	Pm	12.6	>=50	normal	No	No	No	No	Yes	No	No	No	one diagnosis	0	0	0	0	0
2008	>=15	male	lowland		outpatient	0	alive	Pm				No	No	No	No	No	Yes	No	No	two or more diagnoses	0	0	0	0	0
2010	>=15	female	highland	0	inpatient	7	alive	Pm	11.7	>=50	normal	No	No	No	No	Yes	No	No	Yes	two or more diagnoses	1	0	0	0	0
2007	>=15	male	lowland		outpatient	0	alive	Pm				No	No	No	No	Yes	No	No	No	two or more diagnoses	0	0	0	0	0
2008	>=15	male	highland		outpatient	0	alive	Pm				No	No	No	No	Yes	No	No	No	one diagnosis	0	0	0	0	0
2011	>=15	female	highland	1	inpatient	6	alive	Pm	5.5	>=50	below LLN	No	No	No	No	Yes	No	No	No	two or more diagnoses	0	0	0	0	0
2010	5-<15	female	highland	0	outpatient	0	alive	Pm				No	No	No	No	Yes	No	No	No	two or more diagnoses	0	0	0	0	0
2011	>=15	male	highland		outpatient	0	alive	Pm												one diagnosis	0	0	0	0	0
2007	5-<15	male	lowland		outpatient	0	alive	Pm	8.6	>=50	above ULN	No	No	No	No	No	Yes	No	No	one diagnosis	0	0	0	0	0
2012	>=15	female	highland	0	outpatient	0	alive	Pm				No	No	No	No	Yes	No	No	No	one diagnosis	0	0	0	0	0
2004	>=15	female	highland	0	outpatient	0	alive	Pm	7.5	>=50	normal									one diagnosis	0	0	0	0	0
2007	>=15	female	highland	0	outpatient	0	alive	Pm				No	No	No	No	Yes	No	No	No	one diagnosis	0	0	0	0	0
2007	>=15	female	highland	0	outpatient	0	alive	Pm												two or more diagnoses	0	0	0	0	0
2007	>=15	male	lowland		inpatient	0.5	died	Pm	11.1	>=50	above ULN	No	No	No	No	No	No	No	Yes	two or more diagnoses	1	0	0	0	0
2013	5-<15	male	highland		outpatient	0	alive	Pm				No	No	No	No	Yes	No	No	No	one diagnosis	0	0	0	0	0
2010	>=15	male	lowland		outpatient	0	alive	Pm	11.7	>=50	normal	No	No	No	No	Yes	No	No	No	one diagnosis	0	0	0	0	0
2009	>=15	female	highland	0	outpatient	0	alive	Pm				No	No	No	No	Yes	No	No	No	one diagnosis	0	0	0	0	0
2011	>=15	female	highland	0	outpatient	0	alive	Pm				No	No	No	No	Yes	No	No	No	two or more diagnoses	0	0	0	0	0
2008	>=15	female	lowland	0	outpatient	0	alive	Pm	11.4	>=50	normal	No	No	No	No	Yes	No	No	No	one diagnosis	0	0	0	0	0
2010	>=15	female	lowland	0	outpatient	0	alive	Pm				No	No	No	No	Yes	No	No	No	two or more diagnoses	0	0	0	0	0
2008	>=15	female	highland	0	outpatient	0	alive	Pm	8.5	>=50	normal	No	No	No	No	Yes	No	No	No	one diagnosis	0	0	0	0	0
2006	>=15	female	highland	0	outpatient	0	alive	Pm				No	Yes	No	No	No	No	No	No	one diagnosis	0	0	0	0	0
2012	>=15	female	highland	0	outpatient	0	alive	Pm				No	No	No	No	Yes	No	No	No	one diagnosis	0	0	0	0	0
2011	>=15	female	highland	0	outpatient	0	alive	Pm				No	No	No	No	Yes	No	No	No	two or more diagnoses	0	0	0	0	0
2009	>=15	female	highland	0	outpatient	0	alive	Pm				No	No	No	No	Yes	No	No	No	one diagnosis	0	0	0	0	0
2011	>=15	female	highland	0	outpatient	0	alive	Pm				No	No	No	No	Yes	No	No	No	two or more diagnoses	0	0	0	0	1
2012	>=15	female	highland	0	outpatient	0	alive	Pm				No	No	No	No	Yes	No	No	No	two or more diagnoses	0	0	0	0	0
2010	>=15	female	highland	0	outpatient	0	alive	Pm	10.8	>=50	normal	No	No	No	No	Yes	No	No	No	one diagnosis	0	0	0	0	0
2006	>=15	male	highland		outpatient	0	alive	Pm				No	No	No	No	Yes	No	No	No	one diagnosis	0	0	0	0	0
2009	>=15	female	highland	0	outpatient	0	alive	Pm				No	No	No	No	Yes	No	No	No	one diagnosis	0	0	0	0	0
2010	5-<15	male	highland		outpatient	0	alive	Pm				No	No	No	No	Yes	No	No	No	two or more diagnoses	0	0	0	0	0
2005	>=15	female	highland	0	outpatient	0	alive	Pm	9	>=50	normal	No	Yes	No	No	No	No	No	No	one diagnosis	0	0	0	0	0
2012	5-<15	female	highland	0	outpatient	0	alive	Pm				No	No	No	No	Yes	No	No	No	one diagnosis	0	0	0	0	0
2011	5-<15	female	highland	0	outpatient	0	alive	Pm				No	No	No	No	Yes	No	No	No	one diagnosis	0	0	0	0	0
2007	>=15	female	highland	0	outpatient	0	alive	Pm				No	No	No	No	Yes	No	No	No	one diagnosis	0	0	0	0	0
2011	>=15	female	highland	0	outpatient	0	alive	Pm				No	No	No	No	Yes	No	No	No	one diagnosis	0	0	0	0	0
2010	>=15	female	highland	0	outpatient	0	alive	Pm				No	No	No	No	Yes	No	No	No	one diagnosis	0	0	0	0	0
2011	>=15	male	highland		outpatient	0	alive	Pm				No	No	No	No	Yes	No	No	No	one diagnosis	0	0	0	0	0
2010	5-<15	male	highland		outpatient	0	alive	Pm	5.6	>=50	normal	No	No	No	No	Yes	No	No	No	two or more diagnoses	0	0	0	0	0
2007	>=15	female	highland	0	outpatient	0	alive	Pm				No	No	No	No	Yes	No	No	No	two or more diagnoses	0	0	0	0	0
2011	>=15	male	highland		outpatient	0	alive	Pm				No	No	No	No	Yes	No	No	No	one diagnosis	0	0	0	0	1
2011	>=15	male	highland		outpatient	0	alive	Pm												two or more diagnoses	0	0	0	0	0
2013	>=15	female	highland	0	outpatient	0	alive	Pm				No	No	No	No	Yes	No	No	No	one diagnosis	0	0	0	0	0
2007	5-<15	male	highland		outpatient	0	alive	Pm				No	No	No	No	No	Yes	No	No	one diagnosis	0	0	0	0	0
2013	>=15	male	lowland		outpatient	0	alive	Pm	8.7	>=50	normal	Yes	No	No	No	No	No	No	No	one diagnosis	0	0	0	0	0
2012	>=15	male	highland		outpatient	0	alive	Pm				No	No	No	No	Yes	No	No	No	one diagnosis	0	0	0	0	0
2013	>=15	male	highland		outpatient	0	alive	Pm				Yes	No	No	No	No	No	No	No	one diagnosis	0	0	0	0	0
2009	5-<15	male	highland		outpatient	0	alive	Pm				No	No	No	No	Yes	No	No	No	one diagnosis	0	0	0	0	0
2006	>=15	female	highland	0	outpatient	0	alive	Pm	11.8	>=50	above ULN	No	No	No	No	Yes	No	No	No	one diagnosis	0	0	0	0	0
2009	5-<15	male	highland		outpatient	0	alive	Pm	10	>=50	above ULN	No	No	No	No	Yes	No	No	No	one diagnosis	0	0	0	0	0
2012	5-<15	male	highland		outpatient	0	alive	Pm	8.4	>=50	normal	No	No	No	No	Yes	No	No	No	one diagnosis	0	0	0	0	1
2013	5-<15	male	highland		outpatient	0	alive	Pm												two or more diagnoses	0	0	0	0	0
2005	>=15	female	highland	0	outpatient	0	alive	Pm				Yes	No	No	No	No	No	No	No	one diagnosis	0	0	0	0	0
2013	>=15	female	highland	0	outpatient	0	alive	Pm				No	No	No	No	Yes	No	No	No	one diagnosis	0	0	0	0	0
2009	>=15	female	highland	0	outpatient	0	alive	Pm				No	No	No	No	Yes	No	No	No	one diagnosis	0	0	0	0	0
2011	>=15	female	lowland	0	outpatient	0	alive	Pm				No	No	No	No	Yes	No	No	No	one diagnosis	0	0	0	0	0
2013	>=15	female	lowland	0	outpatient	0	alive	Pm				No	No	No	No	Yes	No	No	No	two or more diagnoses	0	0	0	0	0
2010	>=15	female	highland	0	outpatient	0	alive	Pm				No	No	No	No	Yes	No	No	No	one diagnosis	0	0	0	0	0
2009	5-<15	male	highland		outpatient	0	alive	Pm	6.6	>=50	normal	No	No	No	No	Yes	No	No	No	one diagnosis	0	0	0	0	0
2012	>=15	male	highland		outpatient	0	alive	Pm												one diagnosis	0	0	0	0	0
2006	5-<15	male	highland		outpatient	0	alive	Pm				No	No	No	No	Yes	No	No	No	one diagnosis	0	0	0	0	0
2004	>=15	male	highland		outpatient	0	alive	Pm				No	No	No	Yes	No	No	No	No	one diagnosis	0	0	0	0	0
2008	>=15	female	highland	0	outpatient	0	alive	Pm				No	No	No	No	No	Yes	No	No	one diagnosis	0	0	0	0	0
2006	>=15	female	highland	0	outpatient	0	alive	Pm				No	No	No	No	Yes	No	No	No	one diagnosis	0	0	0	0	0
2006	5-<15	female	highland	0	outpatient	0	alive	Pm	9.5	>=50	normal									one diagnosis	0	0	0	0	0
2006	>=15	female	highland	0	outpatient	0	alive	Pm				No	No	No	No	Yes	No	No	No	one diagnosis	0	0	0	0	0
2009	>=15	female	highland	0	outpatient	0	alive	Pm				No	No	No	No	Yes	No	No	No	one diagnosis	0	0	0	0	0
2004	1-<5	male	non papuan		outpatient	0	alive	Pm	11.4	>=50	normal									one diagnosis	0	0	0	0	0
2009	>=15	female	highland	0	outpatient	0	alive	Pm	11.3	>=50	normal	No	No	No	No	Yes	No	No	No	two or more diagnoses	0	0	0	0	0
2008	5-<15	male	highland		outpatient	0	alive	Pm				No	No	No	No	Yes	No	No	No	one diagnosis	0	0	0	0	0
2011	5-<15	male	lowland		outpatient	0	alive	Pm	8.3	>=50	normal	No	No	No	No	Yes	No	No	No	two or more diagnoses	0	0	0	0	0
2009	>=15	male	highland		outpatient	0	alive	Pm				No	No	No	No	Yes	No	No	No	one diagnosis	0	0	0	0	0
2004	5-<15	female	highland	0	outpatient	0	alive	Pm				Yes	No	Yes	No	No	No	No	No	one diagnosis	0	0	0	0	0
2007	>=15	female	highland	0	outpatient	0	alive	Pm				No	No	No	No	Yes	No	No	No	two or more diagnoses	0	0	0	0	1
2007	>=15	female	highland	0	outpatient	0	alive	Pm				No	No	No	No	Yes	No	No	No	one diagnosis	0	0	0	0	0
2012	>=15	female	highland	0	outpatient	0	alive	Pm				No	No	No	No	Yes	No	No	No	one diagnosis	0	0	0	0	0
2007	5-<15	male	highland		outpatient	0	alive	Pm				No	No	No	No	Yes	No	No	No	one diagnosis	0	0	0	0	1
2008	5-<15	male	highland		outpatient	0	alive	Pm				No	No	No	No	Yes	No	No	No	one diagnosis	0	0	0	0	0
2010	>=15	male	highland		outpatient	0	alive	Pm	10	>=50	normal	No	No	No	No	Yes	No	No	No	one diagnosis	0	0	0	0	0
2012	>=15	female	highland	0	outpatient	0	alive	Pm				No	No	No	No	Yes	No	No	No	one diagnosis	0	0	0	0	0
2011	5-<15	female	highland	0	outpatient	0	alive	Pm				No	No	No	No	Yes	No	No	No	two or more diagnoses	0	0	0	0	0
2008	5-<15	female	highland	0	outpatient	0	alive	Pm				No	No	No	No	Yes	No	No	No	two or more diagnoses	0	0	0	0	0
2010	>=15	female	highland	0	outpatient	0	alive	Pm				No	No	No	No	Yes	No	No	No	one diagnosis	0	0	0	0	0
2009	>=15	female	highland	0	outpatient	0	alive	Pm				No	No	No	No	Yes	No	No	No	one diagnosis	0	0	0	0	0
2005	5-<15	female	highland	0	outpatient	0	alive	Pm	6.4	>=50	below LLN	No	No	No	No	No	No	No	No	one diagnosis	0	0	0	0	0
2006	5-<15	female	highland	0	outpatient	0	alive	Pm				No	No	No	No	Yes	No	No	No	one diagnosis	0	0	0	0	0
2007	>=15	male	highland		outpatient	0	alive	Pm				No	No	No	No	Yes	No	No	No	one diagnosis	0	0	0	0	0
2006	>=15	male	highland		inpatient	2	alive	Pm	10	>=50	normal	No	No	No	No	Yes	No	No	Yes	two or more diagnoses	0	0	0	0	0
2011	>=15	male	highland		outpatient	0	alive	Pm	10.4	<50	normal	No	No	No	No	Yes	No	No	No	two or more diagnoses	0	0	0	0	0
2009	>=15	female	highland	0	outpatient	0	alive	Pm				No	No	No	No	Yes	No	No	No	two or more diagnoses	0	0	0	0	0
2006	5-<15	male	lowland		outpatient	0	alive	Pm				No	No	No	No	Yes	No	No	No	one diagnosis	0	0	0	0	0
2010	5-<15	male	highland		outpatient	0	alive	Pm				No	No	No	No	Yes	No	No	No	one diagnosis	0	0	0	0	0
2006	>=15	male	highland		outpatient	0	alive	Pm	11.7	>=50	normal	No	No	No	No	Yes	No	No	No	one diagnosis	0	0	0	0	1
2006	>=15	male	highland		inpatient	9	died	Pm	3.1	>=50		No	No	No	No	No	No	No	Yes	two or more diagnoses	0	0	1	0	0
2010	5-<15	male	highland		outpatient	0	alive	Pm				No	No	No	No	Yes	No	No	No	one diagnosis	0	0	0	0	0
2005	>=15	female	highland	1	inpatient	1	alive	Pm	7.6	>=50	below LLN	No	No	No	No	No	No	No	No	two or more diagnoses	0	0	0	0	0
2007	>=15	female	highland	0	outpatient	0	alive	Pm	6.4		above ULN	No	No	No	No	Yes	No	No	No	one diagnosis	0	0	0	0	0
2008	5-<15	female	lowland	0	outpatient	0	alive	Pm				No	No	No	No	Yes	No	No	No	two or more diagnoses	0	0	0	0	0
2007	>=15	female	highland	0	outpatient	0	alive	Pm				No	No	No	No	Yes	No	No	No	one diagnosis	0	0	0	0	0
2008	>=15	female	highland	0	outpatient	0	alive	Pm				No	No	No	No	No	Yes	No	No	one diagnosis	0	0	0	0	0
2013	>=15	female	highland	0	outpatient	0	alive	Pm				No	No	No	No	Yes	No	No	No	one diagnosis	0	0	0	0	0
2008	5-<15	female	highland	0	outpatient	0	alive	Pm				No	No	No	No	Yes	No	No	No	two or more diagnoses	0	0	0	0	0
2005	>=15	male	highland		outpatient	0	alive	Pm			below LLN	No	No	No	No	No	No	No	No	two or more diagnoses	0	0	0	0	0
2008	>=15	male	highland		outpatient	0	alive	Pm				No	No	No	No	Yes	No	No	No	one diagnosis	0	0	0	0	0
2010	>=15	male	highland		outpatient	0	alive	Pm				No	No	No	No	Yes	No	No	No	one diagnosis	0	0	0	0	0
2005	>=15	female	highland	1	inpatient	1	alive	Pm	9.1	<50	normal	Yes	No	No	No	No	No	No	No	two or more diagnoses	0	0	0	0	0
2006	5-<15	female	highland	0	outpatient	0	alive	Pm				No	No	No	No	Yes	No	No	No	one diagnosis	0	0	0	0	0
2008	>=15	male	lowland		outpatient	0	alive	Pm												one diagnosis	0	0	0	0	0
2010	>=15	female	highland	1	outpatient	0	alive	Pm				No	No	No	No	Yes	No	No	No	two or more diagnoses	0	0	0	0	0
2005	>=15	male	highland		outpatient	0	alive	Pm	10	>=50	normal	Yes	No	No	No	No	No	No	No	one diagnosis	0	0	0	0	0
2006	5-<15	female	lowland	0	outpatient	0	alive	Pm	7.9	>=50	normal	Yes	No	No	No	No	No	No	No	one diagnosis	0	0	0	0	0
2013	>=15	female	highland	0	outpatient	0	alive	Pm	13	>=50	normal	No	No	No	No	Yes	No	No	No	one diagnosis	0	0	0	0	0
2013	>=15	male	lowland		outpatient	0	alive	Pm				No	No	No	No	Yes	No	No	No	two or more diagnoses	0	0	0	0	0
2009	>=15	female	non papuan	0	outpatient	0	alive	Pm				No	No	No	No	No	Yes	No	No	one diagnosis	0	0	0	0	0
2009	>=15	female	non papuan	0	outpatient	0	alive	Pm												two or more diagnoses	0	0	0	0	0
2007	5-<15	male	highland		inpatient	2	alive	Pm	12.6	>=50	above ULN	No	No	No	No	Yes	No	No	No	two or more diagnoses	0	0	0	0	0
2010	5-<15	female	highland	0	outpatient	0	alive	Pm				No	No	No	No	Yes	No	No	No	one diagnosis	0	0	0	0	0
2005	>=15	male	highland		outpatient	0	alive	Pm				Yes	No	Yes	No	No	No	No	No	one diagnosis	0	0	0	0	0
2010	>=15	female	highland	0	outpatient	0	alive	Pm	6.4	>=50	normal	No	No	No	No	Yes	No	No	No	two or more diagnoses	0	0	0	0	0
2008	>=15	female	highland	0	outpatient	0	alive	Pm	7.2	>=50	normal	No	No	No	No	Yes	No	No	No	two or more diagnoses	0	0	0	0	0
2010	>=15	female	highland	0	outpatient	0	alive	Pm				No	No	No	No	Yes	No	No	No	one diagnosis	0	0	0	0	0
2009	>=15	female	highland	0	outpatient	0	alive	Pm				No	No	No	No	Yes	No	No	No	one diagnosis	0	0	0	0	0
2007	>=15	female	lowland	0	outpatient	0	alive	Pm				No	No	No	No	Yes	No	No	No	one diagnosis	0	0	0	0	0
2009	>=15	female	lowland	0	outpatient	0	alive	Pm				Yes	No	No	No	No	No	No	No	two or more diagnoses	0	0	0	0	0
2008	>=15	female	highland	0	outpatient	0	alive	Pm				No	No	No	No	Yes	No	No	No	one diagnosis	0	0	0	0	0
2010	>=15	female	highland	0	outpatient	0	alive	Pm				No	No	No	No	Yes	No	No	No	one diagnosis	0	0	0	0	0
2007	5-<15	male	highland		outpatient	0	alive	Pm	8	>=50	normal									two or more diagnoses	0	0	0	0	0
2006	>=15	male	highland		outpatient	0	alive	Pm	8.5	<50	normal	Yes	No	No	No	No	No	No	No	two or more diagnoses	0	0	0	0	0
2007	5-<15	female	highland	0	outpatient	0	alive	Pm				No	No	No	No	Yes	No	No	No	one diagnosis	0	0	0	0	0
2012	>=15	male	non papuan		outpatient	0	alive	Pm	15.2	>=50	normal	No	No	No	No	Yes	No	No	No	two or more diagnoses	0	0	0	0	0
2007	>=15	female	highland	0	outpatient	0	alive	Pm				No	No	No	No	No	Yes	No	No	one diagnosis	0	0	0	0	0
2010	5-<15	female	highland	0	outpatient	0	alive	Pm				No	No	No	No	Yes	No	No	No	one diagnosis	0	0	0	0	0
2010	>=15	female	highland	0	outpatient	0	alive	Pm				No	No	No	No	Yes	No	No	No	one diagnosis	0	0	0	0	0
2013	5-<15	male	highland		outpatient	0	alive	Pm	9.1	>=50	normal	No	No	No	No	Yes	No	No	No	one diagnosis	0	0	0	0	0
2009	>=15	female	highland	0	outpatient	0	alive	Pm				No	No	No	No	Yes	No	No	No	one diagnosis	0	0	0	0	0
2013	5-<15	male	highland		outpatient	0	alive	Pm				No	No	No	No	Yes	No	No	No	one diagnosis	0	0	0	0	0
2011	5-<15	male	non papuan		outpatient	0	alive	Pm	11.9	>=50	normal	No	No	No	No	Yes	No	No	No	one diagnosis	0	0	0	0	0
2009	5-<15	female	highland	0	outpatient	0	alive	Pm	8.5	>=50	normal	No	No	No	No	Yes	No	No	No	two or more diagnoses	0	0	0	0	1
2009	5-<15	female	highland	0	outpatient	0	alive	Pm				No	No	No	No	Yes	No	No	No	one diagnosis	0	0	0	0	0
2012	5-<15	male	highland		outpatient	0	alive	Pm				No	No	No	No	Yes	No	No	No	one diagnosis	0	0	0	0	0
2007	>=15	female	lowland	1	inpatient	2	alive	Pm	9.4	>=50	above ULN	No	No	No	No	Yes	No	No	No	two or more diagnoses	0	0	0	0	0
2006	>=15	female	highland	0	outpatient	0	alive	Pm				No	No	No	No	Yes	No	No	No	one diagnosis	0	0	0	0	0
2005	>=15	male	lowland		outpatient	0	alive	Pm				Yes	No	No	No	No	No	No	No	one diagnosis	0	0	0	0	0
2008	>=15	male	lowland		outpatient	0	alive	Pm				No	No	No	No	Yes	No	No	No	one diagnosis	0	0	0	0	0
2011	>=15	female	highland	1	outpatient	0	alive	Pm				No	No	No	No	Yes	No	No	No	two or more diagnoses	0	0	0	0	0
2008	5-<15	female	highland	0	outpatient	0	alive	Pm				No	No	No	No	Yes	No	No	No	one diagnosis	0	0	0	0	0
2011	>=15	male	highland		outpatient	0	alive	Pm				No	No	No	No	Yes	No	No	No	two or more diagnoses	0	0	0	0	0
2012	5-<15	male	lowland		inpatient	1	alive	Pm	10.4	>=50	normal	No	No	No	No	Yes	No	No	Yes	two or more diagnoses	0	0	0	0	0
2012	5-<15	female	highland	0	outpatient	0	alive	Pm				No	No	No	No	Yes	No	No	No	one diagnosis	0	0	0	0	0
2006	>=15	male	highland		outpatient	0	alive	Pm				No	No	No	No	Yes	No	No	No	one diagnosis	0	0	0	0	0
2013	>=15	male	highland		outpatient	0	alive	Pm				No	No	No	No	Yes	No	No	No	one diagnosis	0	0	0	0	0
2010	>=15	female	highland	0	outpatient	0	alive	Pm				No	No	No	No	Yes	No	No	No	one diagnosis	0	0	0	0	0
2009	>=15	male	lowland		outpatient	0	alive	Pm				No	No	No	No	Yes	No	No	No	two or more diagnoses	0	0	0	0	0
2010	>=15	female	highland	0	outpatient	0	alive	Pm	10	>=50	normal	No	No	No	No	Yes	No	No	No	two or more diagnoses	0	0	0	0	0
2005	1-<5	female	highland	0	outpatient	0	alive	Pm	8.7	>=50	above ULN	No	Yes	No	No	No	No	No	No	two or more diagnoses	0	0	0	0	0
2012	5-<15	female	highland	0	outpatient	0	alive	Pm	10.4	>=50	normal	No	No	No	No	Yes	No	No	No	one diagnosis	0	0	0	0	0
2008	>=15	male	highland		outpatient	0	alive	Pm				No	No	No	No	Yes	No	No	No	one diagnosis	0	0	0	0	0
2010	5-<15	female	highland	0	outpatient	0	alive	Pm				No	No	No	No	Yes	No	No	No	one diagnosis	0	0	0	0	0
2007	>=15	female	highland	0	outpatient	0	alive	Pm				No	No	No	No	Yes	No	No	No	one diagnosis	0	0	0	0	0
2008	5-<15	female	highland	0	outpatient	0	alive	Pm	6.9	>=50	below LLN	No	No	No	No	Yes	No	No	No	two or more diagnoses	0	0	0	0	0
2010	5-<15	female	highland	0	inpatient	16	alive	Pm	10.2	>=50	normal	No	No	No	No	Yes	No	No	No	two or more diagnoses	0	0	0	0	0
2005	>=15	male	non papuan		outpatient	0	alive	Pm												one diagnosis	0	0	0	0	0
2009	5-<15	female	highland	0	outpatient	0	alive	Pm	6.5	>=50	normal	No	No	No	No	Yes	No	No	No	one diagnosis	0	0	0	0	0
2006	>=15	male	highland		outpatient	0	alive	Pm				No	No	No	No	Yes	No	No	No	one diagnosis	0	0	0	0	0
2007	>=15	male	highland		outpatient	0	alive	Pm				No	No	No	No	No	Yes	No	No	one diagnosis	0	0	0	0	0
2012	>=15	female	highland	0	outpatient	0	alive	Pm				No	No	No	No	Yes	No	No	No	one diagnosis	0	0	0	0	0
2010	5-<15	male	highland		outpatient	0	alive	Pm				No	No	No	No	Yes	No	No	No	one diagnosis	0	0	0	0	0
2013	>=15	male	lowland		outpatient	0	alive	Pm	12.9	>=50	normal	No	No	No	No	Yes	No	No	No	one diagnosis	0	0	0	0	0
2011	>=15	female	highland	0	outpatient	0	alive	Pm				No	No	No	No	Yes	No	No	No	one diagnosis	0	0	0	0	0
2010	>=15	male	non papuan		outpatient	0	alive	Pm				No	No	No	No	Yes	No	No	No	one diagnosis	0	0	0	0	0
2008	5-<15	male	highland		outpatient	0	alive	Pm				No	No	No	No	Yes	No	No	No	one diagnosis	0	0	0	0	0
2011	>=15	male	highland		outpatient	0	alive	Pm				No	No	No	No	Yes	No	No	No	one diagnosis	0	0	0	0	0
2009	>=15	female	highland	0	outpatient	0	alive	Pm				No	No	No	No	Yes	No	No	No	two or more diagnoses	0	0	0	0	0
2010	5-<15	male	lowland		outpatient	0	alive	Pm				No	No	No	No	Yes	No	No	No	two or more diagnoses	0	0	0	0	0
2009	>=15	male	highland		outpatient	0	alive	Pm				No	No	No	No	No	Yes	No	No	one diagnosis	0	0	0	0	0
2007	>=15	female	highland	0	outpatient	0	alive	Pm				No	No	No	No	Yes	No	No	No	one diagnosis	0	0	0	0	0
2005	>=15	male	highland		outpatient	0	alive	Pm	8.8	>=50	below LLN	No	No	No	No	No	No	No	No	two or more diagnoses	0	1	0	0	0
2010	>=15	male	highland		outpatient	0	alive	Pm				No	No	No	No	Yes	No	No	No	one diagnosis	0	0	0	0	0
2008	5-<15	male	highland		outpatient	0	alive	Pm				No	No	No	No	Yes	No	No	No	two or more diagnoses	0	0	0	0	0
2011	5-<15	male	highland		outpatient	0	alive	Pm				No	No	No	No	Yes	No	No	No	one diagnosis	0	0	0	0	0
2007	5-<15	female	lowland	0	outpatient	0	alive	Pm				No	No	No	No	Yes	No	No	No	one diagnosis	0	0	0	0	0
2007	>=15	female	highland	0	outpatient	0	alive	Pm				No	No	No	No	Yes	No	No	No	one diagnosis	0	0	0	0	0
2009	>=15	male	highland		outpatient	0	alive	Pm				No	No	No	No	Yes	No	No	No	one diagnosis	0	0	0	0	0
2008	>=15	male	highland		outpatient	0	alive	Pm				No	No	No	No	Yes	No	No	No	one diagnosis	0	0	0	0	0
2005	>=15	male	highland		outpatient	0	alive	Pm				Yes	No	Yes	No	No	No	No	No	one diagnosis	0	0	0	0	0
2011	>=15	female	highland	0	outpatient	0	alive	Pm				No	No	No	No	Yes	No	No	No	one diagnosis	0	0	0	0	0
2007	5-<15	female	highland	0	outpatient	0	alive	Pm				No	No	No	No	Yes	No	No	No	one diagnosis	0	0	0	0	0
2010	5-<15	female	highland	0	outpatient	0	alive	Pm				No	No	No	No	Yes	No	No	No	one diagnosis	0	0	0	0	0
2010	5-<15	female	highland	0	outpatient	0	alive	Pm	11.2	>=50	above ULN	No	No	No	No	Yes	No	No	No	one diagnosis	0	0	0	0	0
2013	5-<15	male	highland		outpatient	0	alive	Pm				No	No	No	No	Yes	No	No	No	two or more diagnoses	0	0	0	0	0
2009	>=15	female	highland	0	outpatient	0	alive	Pm												one diagnosis	0	0	0	0	0
2013	5-<15	female	lowland	0	outpatient	0	alive	Pm				No	No	No	No	Yes	No	No	No	one diagnosis	0	0	0	0	0
2005	>=15	male	highland		inpatient	3	alive	Pm	11	>=50	above ULN	Yes	No	Yes	No	No	No	No	No	two or more diagnoses	0	0	0	0	0
2009	>=15	male	highland		outpatient	0	alive	Pm	8.3	>=50	normal	No	No	No	No	Yes	No	No	No	one diagnosis	0	0	0	0	0
2009	>=15	male	highland		outpatient	0	alive	Pm	8	>=50	normal									two or more diagnoses	0	0	0	0	0
2010	>=15	female	highland	0	inpatient	3	alive	Pm	8.9	>=50	normal	No	No	No	No	Yes	No	No	Yes	two or more diagnoses	0	0	0	0	0
2005	5-<15	male	highland		outpatient	0	alive	Pm	5.5	>=50	below LLN									two or more diagnoses	0	0	0	0	1
2005	5-<15	male	highland		outpatient	0	alive	Pm	6.4	>=50	below LLN	Yes	No	No	No	No	No	No	No	two or more diagnoses	0	0	0	0	0
2011	5-<15	male	highland		outpatient	0	alive	Pm				No	No	No	No	Yes	No	No	No	one diagnosis	0	0	0	0	0
2013	>=15	female	highland	0	outpatient	0	alive	Pm				No	No	No	No	Yes	No	No	No	one diagnosis	0	0	0	0	0
2010	5-<15	male	highland		outpatient	0	alive	Pm	5.9	>=50	normal	No	No	No	No	Yes	No	No	No	one diagnosis	0	0	0	0	1
2010	5-<15	male	highland		outpatient	0	alive	Pm				No	No	No	No	Yes	No	No	No	one diagnosis	0	0	0	0	0
2012	5-<15	male	highland		outpatient	0	alive	Pm				No	No	No	No	Yes	No	No	No	one diagnosis	0	0	0	0	0
2009	>=15	female	highland	0	outpatient	0	alive	Pm				No	No	No	No	Yes	No	No	No	one diagnosis	0	0	0	0	0
2004	1-<5	female	highland	0	outpatient	0	alive	Pm	8.3	>=50	normal									one diagnosis	0	0	0	0	0
2012	5-<15	female	highland	0	outpatient	0	alive	Pm	11.6	>=50	normal	No	No	No	No	Yes	No	No	No	one diagnosis	0	0	0	0	0
2007	5-<15	male	highland		outpatient	0	alive	Pm				No	No	No	No	Yes	No	No	No	two or more diagnoses	1	0	0	0	0
2010	5-<15	male	highland		outpatient	0	alive	Pm				No	No	No	No	Yes	No	No	No	one diagnosis	0	0	0	0	0
2010	5-<15	male	lowland		outpatient	0	alive	Pm				No	No	No	No	Yes	No	No	No	two or more diagnoses	0	0	0	0	0
2013	5-<15	female	highland	0	outpatient	0	alive	Pm				No	No	No	No	Yes	No	No	No	one diagnosis	0	0	0	0	0
2009	5-<15	female	highland	0	outpatient	0	alive	Pm				No	No	No	No	Yes	No	No	No	one diagnosis	0	0	0	0	0
2009	>=15	male	highland		outpatient	0	alive	Pm	6.9	>=50	below LLN	No	No	No	No	Yes	No	No	No	two or more diagnoses	0	0	0	0	0
2005	>=15	female	highland	0	inpatient	5	alive	Pm	9	>=50	normal	Yes	No	No	No	No	No	No	No	two or more diagnoses	1	0	0	0	0
2005	>=15	female	highland	0	outpatient	0	alive	Pm				No	No	No	No	No	No	No	No	one diagnosis	0	0	0	0	0
2008	>=15	female	highland	0	outpatient	0	alive	Pm				No	No	No	No	Yes	No	No	No	two or more diagnoses	0	0	0	0	0
2010	>=15	male	highland		outpatient	0	alive	Pm				No	No	No	No	Yes	No	No	No	one diagnosis	0	0	0	0	0
2008	>=15	male	lowland		outpatient	0	alive	Pm				No	No	No	No	No	Yes	No	No	one diagnosis	0	0	0	0	0
2007	5-<15	male	highland		outpatient	0	alive	Pm				No	No	No	No	Yes	No	No	No	one diagnosis	0	0	0	0	0
2007	>=15	female	highland	0	outpatient	0	alive	Pm				No	No	No	No	Yes	No	No	No	two or more diagnoses	0	0	0	0	0
2008	>=15	female	highland	0	outpatient	0	alive	Pm				No	No	No	No	Yes	No	No	No	one diagnosis	0	0	0	0	1
2008	>=15	female	highland	0	outpatient	0	alive	Pm												one diagnosis	0	0	0	0	1
2008	>=15	female	highland	0	outpatient	0	alive	Pm				No	No	No	No	Yes	No	No	No	one diagnosis	0	0	0	0	0
2009	>=15	male	highland		outpatient	0	alive	Pm	11.3	>=50	normal	No	No	No	No	Yes	No	No	No	one diagnosis	0	0	0	0	0
2009	>=15	female	highland	1	inpatient	2	alive	Pm	3.6	>=50	normal	No	No	No	No	Yes	No	No	Yes	two or more diagnoses	0	0	0	0	0
2005	>=15	male	lowland		outpatient	0	alive	Pm	11.9	>=50	normal	No	No	Yes	No	No	No	No	No	two or more diagnoses	0	0	0	0	0
2009	>=15	male	highland		outpatient	0	alive	Pm				No	No	No	No	No	Yes	No	No	two or more diagnoses	0	0	0	0	1
2009	>=15	male	highland		outpatient	0	alive	Pm				No	No	No	No	Yes	No	No	No	two or more diagnoses	0	0	0	0	1
2010	>=15	male	highland		inpatient	2	alive	Pm	12.8	>=50	below LLN	No	No	No	No	Yes	No	No	Yes	two or more diagnoses	0	0	0	0	0
2013	>=15	male	highland		outpatient	0	alive	Pm	9.3	>=50	normal	No	No	No	No	Yes	No	No	No	one diagnosis	0	0	0	0	1
2013	>=15	male	highland		outpatient	0	alive	Pm				No	No	No	No	Yes	No	No	No	one diagnosis	0	0	0	0	0
2005	5-<15	male	highland		outpatient	0	alive	Pm				No	Yes	No	No	No	No	No	No	one diagnosis	0	0	0	0	1
2006	5-<15	male	highland		outpatient	0	alive	Pm	8.4	>=50	normal	No	No	No	No	Yes	No	No	No	one diagnosis	0	0	0	0	0
2010	>=15	female	highland	0	outpatient	0	alive	Pm				No	No	No	No	Yes	No	No	No	one diagnosis	0	0	0	0	0
2010	5-<15	male	highland		outpatient	0	alive	Pm	10	>=50	below LLN	No	No	No	No	Yes	No	No	No	one diagnosis	0	0	0	0	0
2012	>=15	female	highland	0	inpatient	3	alive	Pm	9.8	>=50	normal	No	No	No	No	Yes	No	No	Yes	two or more diagnoses	0	0	0	0	0
2007	>=15	female	highland	0	outpatient	0	alive	Pm				No	No	No	No	Yes	No	No	No	one diagnosis	0	0	0	0	0
2009	5-<15	male	highland		outpatient	0	alive	Pm				No	No	No	No	Yes	No	No	No	one diagnosis	0	0	0	0	0
2008	5-<15	male	highland		outpatient	0	alive	Pm				No	No	No	No	Yes	No	No	No	one diagnosis	0	0	0	0	0
2012	5-<15	male	highland		outpatient	0	alive	Pm	8.1	>=50	normal	No	No	No	No	Yes	No	No	No	two or more diagnoses	0	0	0	0	0
2009	>=15	female	highland	0	outpatient	0	alive	Pm	10.3	>=50	normal	No	No	No	No	Yes	No	No	No	two or more diagnoses	0	0	0	0	0
2006	>=15	male	non papuan		inpatient	2	alive	Pm	5.5	>=50	above ULN									two or more diagnoses	0	0	1	0	0
2009	>=15	male	lowland		outpatient	0	alive	Pm	6.8	>=50	normal	No	No	No	No	Yes	No	No	No	two or more diagnoses	0	0	0	0	0
2007	>=15	female	non papuan	0	inpatient	1	alive	Pm												two or more diagnoses	0	0	0	0	0
2011	>=15	female	lowland	0	inpatient	3	alive	Pm	7.9	>=50	above ULN	No	No	No	No	Yes	No	No	No	two or more diagnoses	0	0	0	0	0
2013	>=15	male	highland		outpatient	0	alive	Pm				No	No	No	No	Yes	No	No	No	one diagnosis	0	0	0	0	0
2011	>=15	female	highland	0	outpatient	0	alive	Pm	6.8	>=50	normal	No	No	No	No	Yes	No	No	No	two or more diagnoses	0	0	0	0	0
2012	>=15	female	highland	0	outpatient	0	alive	Pm				No	No	No	No	Yes	No	No	No	one diagnosis	0	0	0	0	0
2009	>=15	male	highland		outpatient	0	alive	Pm				No	No	No	No	Yes	No	No	No	two or more diagnoses	0	0	0	0	0
2006	>=15	female	highland	0	outpatient	0	alive	Pm				Yes	No	No	No	No	No	No	No	one diagnosis	0	0	0	0	0
2010	5-<15	female	highland	0	outpatient	0	alive	Pm	7.1	>=50	normal	No	No	No	No	Yes	No	No	No	one diagnosis	0	0	0	0	1
2010	5-<15	female	highland	0	outpatient	0	alive	Pm	7.5	>=50	normal	No	No	No	No	Yes	No	No	No	one diagnosis	0	0	0	0	0
2009	5-<15	male	highland		inpatient	2	alive	Pm	11.6	>=50	above ULN	No	No	No	No	Yes	No	No	Yes	two or more diagnoses	1	0	0	0	0
2009	>=15	female	highland	0	outpatient	0	alive	Pm				No	No	No	No	Yes	No	No	No	two or more diagnoses	0	0	0	0	1
2010	>=15	female	highland	0	outpatient	0	alive	Pm	11.5	>=50	normal	No	No	No	No	Yes	No	No	No	one diagnosis	0	0	0	0	0
2011	>=15	female	highland	0	outpatient	0	alive	Pm				No	No	No	No	Yes	No	No	No	two or more diagnoses	0	0	0	0	0
2005	>=15	male	highland		outpatient	0	alive	Pm				No	No	No	Yes	No	No	No	No	one diagnosis	0	0	0	0	0
2007	>=15	male	highland		outpatient	0	alive	Pm				No	No	No	No	No	Yes	No	No	one diagnosis	0	0	0	0	0
2009	5-<15	female	highland	0	inpatient	1	alive	Pm	12.7	>=50	above ULN	No	No	No	No	Yes	No	No	No	two or more diagnoses	0	0	0	0	0
2008	>=15	female	highland	0	outpatient	0	alive	Pm				No	No	No	No	Yes	No	No	No	two or more diagnoses	0	0	0	0	0
2008	>=15	female	highland	0	outpatient	0	alive	Pm	9.5	>=50	above ULN									two or more diagnoses	0	0	0	0	0
2013	>=15	female	highland	0	outpatient	0	alive	Pm				No	No	No	No	Yes	No	No	No	one diagnosis	0	0	0	0	0
2006	5-<15	female	highland	0	outpatient	0	alive	Pm				No	No	No	No	Yes	No	No	No	one diagnosis	0	0	0	0	0
2008	>=15	female	highland	0	outpatient	0	alive	Pm				No	No	No	No	No	Yes	No	No	one diagnosis	0	0	0	0	0
2012	5-<15	male	highland		outpatient	0	alive	Pm	11.7	>=50	normal	No	No	No	No	Yes	No	No	No	one diagnosis	0	0	0	0	0
2007	>=15	male	highland		outpatient	0	alive	Pm				No	No	No	No	Yes	No	No	No	one diagnosis	0	0	0	0	0
2010	>=15	male	highland		outpatient	0	alive	Pm	10.5	>=50	below LLN	No	No	No	No	Yes	No	No	No	one diagnosis	0	0	0	0	0
2006	>=15	male	highland		outpatient	0	alive	Pm				No	No	No	No	Yes	No	No	No	one diagnosis	0	0	0	0	0
2005	5-<15	male	highland		outpatient	0	alive	Pm	6	>=50	below LLN	No	Yes	No	No	No	No	No	No	one diagnosis	0	0	0	0	0
2007	>=15	male	highland		outpatient	0	alive	Pm				No	No	No	No	Yes	No	No	No	one diagnosis	0	0	0	0	0
2010	>=15	female	highland	0	outpatient	0	alive	Pm				No	No	No	No	Yes	No	No	No	one diagnosis	0	0	0	0	0
2007	>=15	female	highland	0	outpatient	0	alive	Pm				No	No	No	No	No	Yes	No	No	one diagnosis	0	0	0	0	0
2010	>=15	female	highland	1	outpatient	0	alive	Pm				No	No	No	No	Yes	No	No	No	two or more diagnoses	0	0	0	0	0
2012	>=15	female	highland	0	outpatient	0	alive	Pm				No	No	No	No	Yes	No	No	No	one diagnosis	0	0	0	0	0
2010	5-<15	female	highland	0	outpatient	0	alive	Pm				No	No	No	No	Yes	No	No	No	one diagnosis	0	0	0	0	0
2012	5-<15	female	highland	0	outpatient	0	alive	Pm				No	No	No	No	Yes	No	No	No	one diagnosis	0	0	0	0	0
2013	>=15	female	highland	0	outpatient	0	alive	Pm				No	No	No	No	Yes	No	No	No	one diagnosis	0	0	0	0	0
2009	>=15	male	highland		inpatient	4	alive	Pm	4.6	>=50	below LLN	No	No	No	No	Yes	No	No	Yes	two or more diagnoses	0	0	0	0	0
2012	5-<15	female	highland	0	outpatient	0	alive	Pm				No	No	No	No	Yes	No	No	No	one diagnosis	0	0	0	0	1
2012	5-<15	female	highland	0	outpatient	0	alive	Pm				No	No	No	No	Yes	No	No	No	one diagnosis	0	0	0	0	0
2012	>=15	female	lowland	1	outpatient	0	alive	Pm				No	No	No	No	Yes	No	No	No	two or more diagnoses	0	0	0	0	0
2006	>=15	male	highland		inpatient	2	alive	Pm	6	<50	below LLN	No	No	No	No	Yes	No	No	No	two or more diagnoses	0	0	0	0	0
2007	>=15	male	highland		outpatient	0	alive	Pm	7.5	>=50	normal	No	No	No	No	Yes	No	No	No	one diagnosis	0	0	0	0	0
2008	5-<15	male	highland		outpatient	0	alive	Pm				No	No	No	No	Yes	No	No	No	one diagnosis	0	0	0	0	0
2004	>=15	female	highland	0	inpatient	2	alive	Pm				No	No	No	No	No	No	Yes	No	two or more diagnoses	0	0	0	0	0
2008	>=15	male	highland		outpatient	0	alive	Pm				No	No	No	No	Yes	No	No	No	one diagnosis	0	0	0	0	0
2006	>=15	female	highland	0	outpatient	0	alive	Pm												one diagnosis	0	0	0	0	0
2007	>=15	female	highland	0	outpatient	0	alive	Pm	5.9	>=50	normal	No	No	No	No	Yes	No	No	No	one diagnosis	0	0	0	0	0
2009	>=15	female	highland	0	inpatient	3	alive	Pm	6	>=50	normal	No	No	No	No	Yes	No	No	No	two or more diagnoses	0	0	0	0	0
2009	>=15	male	highland		outpatient	0	alive	Pm				No	No	No	No	Yes	No	No	No	one diagnosis	0	0	0	0	0
2012	>=15	female	highland	0	outpatient	0	alive	Pm				No	No	No	No	Yes	No	No	No	two or more diagnoses	0	0	0	0	0
2009	>=15	male	highland		outpatient	0	alive	Pm	9.7	>=50	normal	No	No	No	No	Yes	No	No	No	two or more diagnoses	0	0	0	0	0
2010	>=15	male	highland		outpatient	0	alive	Pm				No	No	No	No	Yes	No	No	No	one diagnosis	0	0	0	0	0
2009	>=15	male	lowland		outpatient	0	alive	Pm	13.8			No	No	No	No	Yes	No	No	No	one diagnosis	0	0	0	0	0
2011	>=15	female	highland	0	inpatient	2	alive	Pm	11.8	<50	normal	No	No	No	No	Yes	No	No	No	two or more diagnoses	0	0	0	0	0
2007	5-<15	male	non papuan		outpatient	0	alive	Pm				No	No	No	No	Yes	No	No	No	two or more diagnoses	0	0	0	0	0
2004	>=15	female	highland	0	outpatient	0	alive	Pm				No	No	No	No	No	No	No	No	one diagnosis	0	0	0	0	1
2005	>=15	female	highland	0	outpatient	0	alive	Pm	10	>=50	normal	No	Yes	No	Yes	No	No	No	No	one diagnosis	0	0	0	0	0
2013	>=15	female	highland	0	outpatient	0	alive	Pm	10.1	>=50	normal	No	No	No	No	Yes	No	No	No	one diagnosis	0	0	0	0	0
2010	5-<15	male	highland		outpatient	0	alive	Pm	5.9	>=50	normal	No	No	No	No	Yes	No	No	No	one diagnosis	0	0	0	0	0
2010	>=15	female	highland	0	outpatient	0	alive	Pm				No	No	No	No	Yes	No	No	No	one diagnosis	0	0	0	0	0
2011	>=15	female	highland	0	outpatient	0	alive	Pm				No	No	No	No	Yes	No	No	No	two or more diagnoses	0	0	0	0	0
2013	>=15	female	highland	0	outpatient	0	alive	Pm				No	No	No	No	Yes	No	No	No	one diagnosis	0	0	0	0	0
2009	>=15	female	highland	0	outpatient	0	alive	Pm				No	No	No	No	Yes	No	No	No	one diagnosis	0	0	0	0	0
2009	>=15	male	highland		outpatient	0	alive	Pm				No	No	No	No	Yes	No	No	No	one diagnosis	0	0	0	0	0
2011	5-<15	female	highland	0	outpatient	0	alive	Pm				No	No	No	No	Yes	No	No	No	one diagnosis	0	0	0	0	0
2012	>=15	female	highland	0	outpatient	0	alive	Pm	3.9	>=50	below LLN	No	No	No	No	No	Yes	No	No	two or more diagnoses	0	0	0	0	1
2013	>=15	female	highland	0	outpatient	0	alive	Pm	10.2	>=50	normal	Yes	No	No	No	No	No	No	No	one diagnosis	0	0	0	0	0
2006	>=15	female	highland	0	outpatient	0	alive	Pm				No	No	No	No	Yes	No	No	No	one diagnosis	0	0	0	0	0
2005	>=15	male	highland		outpatient	0	alive	Pm	4.1	>=50	normal	No	No	No	No	No	No	No	No	one diagnosis	0	0	0	0	0
2008	5-<15	female	highland	0	outpatient	0	alive	Pm				No	No	No	No	No	Yes	No	No	one diagnosis	0	0	0	0	0
2010	>=15	male	highland		outpatient	0	alive	Pm				No	No	No	No	Yes	No	No	No	one diagnosis	0	0	0	0	1
2010	>=15	male	highland		outpatient	0	alive	Pm				No	No	No	No	Yes	No	No	No	one diagnosis	0	0	0	0	0
2007	>=15	male	highland		outpatient	0	alive	Pm				No	No	No	No	No	Yes	No	No	one diagnosis	0	0	0	0	0
2009	>=15	female	highland	0	outpatient	0	alive	Pm	10.8	>=50	normal	No	No	No	No	Yes	No	No	No	two or more diagnoses	0	0	0	0	0
2009	5-<15	female	highland	0	outpatient	0	alive	Pm	8.6	>=50	normal	No	No	No	No	Yes	No	No	No	one diagnosis	0	0	0	0	0
2010	>=15	female	highland	0	outpatient	0	alive	Pm	6.9	>=50	below LLN	No	No	No	No	Yes	No	No	No	two or more diagnoses	0	0	0	0	0
2005	>=15	female	highland	0	outpatient	0	alive	Pm	6.5	>=50	below LLN									one diagnosis	0	0	0	0	0
2009	5-<15	female	highland	0	outpatient	0	alive	Pm				No	No	No	No	Yes	No	No	No	two or more diagnoses	0	0	0	0	0
2006	5-<15	male	highland		outpatient	0	alive	Pm				No	No	No	Yes	Yes	No	No	No	one diagnosis	0	0	0	0	0
2008	>=15	female	highland	0	outpatient	0	alive	Pm				No	No	No	No	Yes	No	No	No	one diagnosis	0	0	0	0	0
2008	>=15	male	non papuan		outpatient	0	alive	Pm				No	No	No	No	Yes	No	No	No	one diagnosis	0	0	0	0	0
2006	>=15	female	highland	0	outpatient	0	alive	Pm				No	No	No	No	Yes	No	No	No	one diagnosis	0	0	0	0	0
2007	>=15	male	highland		outpatient	0	alive	Pm				No	No	No	No	Yes	No	No	No	one diagnosis	0	0	0	0	0
2010	>=15	male	highland		outpatient	0	alive	Pm				No	No	No	No	Yes	No	No	No	one diagnosis	0	0	0	0	0
2010	>=15	male	highland		outpatient	0	alive	Pm				No	No	No	No	Yes	No	No	No	one diagnosis	0	0	0	0	0
2013	>=15	male	highland		outpatient	0	alive	Pm				No	No	No	No	Yes	No	No	No	one diagnosis	0	0	0	0	0
2009	>=15	male	highland		outpatient	0	alive	Pm	7.5	>=50	below LLN	No	No	No	No	Yes	No	No	No	one diagnosis	0	0	0	0	0
2005	5-<15	female	highland	0	outpatient	0	alive	Pm				Yes	No	No	No	No	No	No	No	one diagnosis	0	0	0	0	1
2005	5-<15	female	highland	0	outpatient	0	alive	Pm				Yes	No	No	No	No	No	No	No	one diagnosis	0	0	0	0	1
2006	5-<15	female	highland	0	outpatient	0	alive	Pm				No	No	No	No	Yes	No	No	No	one diagnosis	0	0	0	0	0
2006	5-<15	female	highland	0	outpatient	0	alive	Pm				No	No	No	No	No	Yes	No	No	one diagnosis	0	0	0	0	0
2007	5-<15	female	highland	0	outpatient	0	alive	Pm												one diagnosis	0	0	0	0	0
2008	5-<15	female	highland	0	outpatient	0	alive	Pm				No	No	No	No	No	Yes	No	No	one diagnosis	0	0	0	0	0
2007	5-<15	male	highland		outpatient	0	alive	Pm												one diagnosis	0	0	0	0	0
2013	>=15	female	highland	0	outpatient	0	alive	Pm				No	No	No	No	Yes	No	No	No	one diagnosis	0	0	0	0	0
2008	5-<15	female	highland	0	outpatient	0	alive	Pm				No	No	No	No	Yes	No	No	No	two or more diagnoses	0	0	0	0	0
2006	1-<5	male	highland		outpatient	0	alive	Pm				No	No	No	No	Yes	No	No	No	one diagnosis	0	0	0	0	0
2008	>=15	male	highland		outpatient	0	alive	Pm				No	No	No	No	No	Yes	No	No	one diagnosis	0	0	0	0	0
2009	>=15	female	highland	0	outpatient	0	alive	Pm				No	No	No	No	Yes	No	No	No	one diagnosis	0	0	0	0	0
2010	>=15	male	highland		outpatient	0	alive	Pm				No	No	No	No	Yes	No	No	No	one diagnosis	0	0	0	0	0
2007	>=15	male	highland		inpatient	11	alive	Pm	2.5	>=50	below LLN	No	No	No	No	No	Yes	No	Yes	two or more diagnoses	0	0	0	0	0
2009	>=15	female	highland	0	outpatient	0	alive	Pm				No	No	No	No	Yes	No	No	No	one diagnosis	0	0	0	0	0
2011	>=15	male	highland		outpatient	0	alive	Pm				No	No	No	No	Yes	No	No	No	one diagnosis	0	0	0	0	0
2012	>=15	female	lowland	0	outpatient	0	alive	Pm				No	No	No	No	Yes	No	No	No	one diagnosis	0	0	0	0	0
2006	>=15	female	lowland	0	outpatient	0	alive	Pm												one diagnosis	0	0	0	0	0
2011	5-<15	female	highland	0	outpatient	0	alive	Pm				No	No	No	No	Yes	No	No	No	two or more diagnoses	0	0	0	0	0
2008	5-<15	male	highland		outpatient	0	alive	Pm				No	No	No	No	No	Yes	No	No	two or more diagnoses	0	0	0	0	0
2008	5-<15	male	highland		outpatient	0	alive	Pm				No	No	No	No	Yes	No	No	No	one diagnosis	0	0	0	0	0
2013	>=15	male	highland		inpatient	1	alive	Pm	7.9	>=50	below LLN	No	No	No	No	Yes	No	No	No	two or more diagnoses	0	1	0	0	0
2006	>=15	female	lowland	0	outpatient	0	alive	Pm	13.5	>=50	normal	No	No	No	No	Yes	No	No	No	one diagnosis	0	0	0	0	0
2008	5-<15	male	highland		outpatient	0	alive	Pm				No	No	No	No	Yes	No	No	No	one diagnosis	0	0	0	0	0
2012	>=15	male	highland		outpatient	0	alive	Pm				No	No	No	No	No	Yes	No	No	one diagnosis	0	0	0	0	0
2008	>=15	male	highland		outpatient	0	alive	Pm				No	No	No	No	Yes	No	No	No	one diagnosis	0	0	0	0	0
2005	>=15	male	highland		outpatient	0	alive	Pm	10	>=50	normal	Yes	No	Yes	No	No	No	No	No	two or more diagnoses	0	0	0	0	0
2006	>=15	female	highland	0	outpatient	0	alive	Pm												one diagnosis	0	0	0	0	0
2006	1-<5	male	lowland		outpatient	0	alive	Pm	9.5	>=50	above ULN	No	Yes	No	No	No	No	No	No	two or more diagnoses	0	0	0	0	0
2012	>=15	female	highland	0	outpatient	0	alive	Pm	8.6	>=50	below LLN	No	No	No	No	Yes	No	No	No	one diagnosis	0	0	0	0	0
2012	5-<15	male	highland		outpatient	0	alive	Pm				No	No	No	No	Yes	No	No	No	one diagnosis	0	0	0	0	0
2011	>=15	female	highland	0	outpatient	0	alive	Pm	10.4	<50	normal	No	No	No	No	Yes	No	No	No	one diagnosis	0	0	0	0	0
2006	>=15	female	highland	0	outpatient	0	alive	Pm	7.6	>=50	below LLN	No	No	No	No	Yes	No	No	No	two or more diagnoses	0	0	0	0	0
2008	>=15	male	highland		outpatient	0	alive	Pm	12.4	>=50	above ULN	No	No	No	No	Yes	No	No	No	one diagnosis	0	0	0	0	0
2011	>=15	female	highland	0	outpatient	0	alive	Pm				No	No	No	No	Yes	No	No	No	two or more diagnoses	0	0	0	0	0
2005	5-<15	male	highland		outpatient	0	alive	Pm				No	No	No	No	No	No	No	No	one diagnosis	0	0	0	0	0
2006	>=15	male	highland		outpatient	0	alive	Pm				No	No	No	No	Yes	No	No	No	one diagnosis	0	0	0	0	0
2010	>=15	male	highland		outpatient	0	alive	Pm				No	No	No	No	Yes	No	No	No	one diagnosis	0	0	0	0	0
2011	>=15	male	highland		outpatient	0	alive	Pm				No	No	No	No	Yes	No	No	No	one diagnosis	0	0	0	0	0
2011	>=15	female	highland	0	outpatient	0	alive	Pm				No	No	Yes	No	Yes	No	No	No	one diagnosis	0	0	0	0	0
2008	>=15	female	highland	0	outpatient	0	alive	Pm				No	No	No	No	Yes	No	No	No	two or more diagnoses	0	0	0	0	0
2011	5-<15	female	highland	0	outpatient	0	alive	Pm	11	>=50	above ULN	No	No	No	No	Yes	No	No	No	two or more diagnoses	0	0	0	0	0
2010	5-<15	female	highland	0	outpatient	0	alive	Pm	10.4	>=50	normal	No	No	No	No	Yes	No	No	No	one diagnosis	0	0	0	0	0
2006	5-<15	male	highland		outpatient	0	alive	Pm	8.9	>=50	normal	No	No	No	No	Yes	No	No	No	one diagnosis	0	0	0	0	0
2008	5-<15	male	highland		outpatient	0	alive	Pm				No	No	No	No	Yes	No	No	No	two or more diagnoses	0	0	0	0	0
2010	5-<15	male	highland		outpatient	0	alive	Pm				No	No	No	No	Yes	No	No	No	two or more diagnoses	0	0	0	0	1
2010	5-<15	male	highland		outpatient	0	alive	Pm				No	No	No	No	Yes	No	No	No	two or more diagnoses	0	0	0	0	0
2009	5-<15	male	highland		outpatient	0	alive	Pm				No	No	No	No	Yes	No	No	No	two or more diagnoses	0	0	0	0	0
2008	>=15	male	highland		outpatient	0	alive	Pm				No	No	No	No	Yes	No	No	No	one diagnosis	0	0	0	0	0
2005	>=15	male	highland		outpatient	0	alive	Pm	8.1	>=50	below LLN	No	No	No	No	No	No	No	No	two or more diagnoses	0	0	0	0	0
2011	>=15	male	highland		outpatient	0	alive	Pm				No	No	No	No	Yes	No	No	No	one diagnosis	0	0	0	0	0
2012	>=15	female	highland	0	outpatient	0	alive	Pm												one diagnosis	0	0	0	0	0
2011	>=15	female	highland	0	outpatient	0	alive	Pm	12.2	>=50	normal	No	No	No	No	Yes	No	No	No	one diagnosis	0	0	0	0	0
2006	>=15	male	highland		outpatient	0	alive	Pm				No	No	No	No	Yes	No	No	No	one diagnosis	0	0	0	0	0
2005	>=15	male	highland		outpatient	0	alive	Pm				Yes	No	No	No	No	No	No	No	one diagnosis	0	0	0	0	0
2010	5-<15	male	highland		inpatient	1	alive	Pm	3.6	>=50	normal	No	No	No	No	Yes	No	No	Yes	two or more diagnoses	0	0	0	0	0
2010	5-<15	male	highland		outpatient	0	alive	Pm				No	No	No	No	Yes	No	No	No	two or more diagnoses	0	0	0	0	0
2009	>=15	female	highland	1	inpatient	2	alive	Pm	10.2	>=50	normal	No	No	No	No	Yes	No	No	No	two or more diagnoses	0	0	0	0	0
2009	5-<15	male	highland		outpatient	0	alive	Pm				No	No	No	No	Yes	No	No	No	one diagnosis	0	0	0	0	0
2006	>=15	male	highland		outpatient	0	alive	Pm	11.9	>=50	normal	Yes	No	No	No	No	No	No	No	one diagnosis	0	0	0	0	0
2008	>=15	female	highland	0	outpatient	0	alive	Pm				No	No	No	No	Yes	No	No	No	one diagnosis	0	0	0	0	0
2010	>=15	female	highland	0	outpatient	0	alive	Pm				No	No	No	No	Yes	No	No	No	two or more diagnoses	0	0	0	0	0
2009	>=15	male	highland		outpatient	0	alive	Pm	12.2	>=50	normal	No	No	No	No	Yes	No	No	No	one diagnosis	0	0	0	0	0
2009	>=15	male	highland		outpatient	0	alive	Pm												two or more diagnoses	0	0	0	0	0
2010	>=15	female	highland	0	outpatient	0	alive	Pm				No	No	No	No	Yes	No	No	No	one diagnosis	0	0	0	0	0
2010	>=15	female	highland	0	outpatient	0	alive	Pm	10.1	>=50	below LLN	No	No	No	No	Yes	No	No	No	one diagnosis	0	0	0	0	0
2005	1-<5	male	highland		outpatient	0	alive	Pm				No	No	No	No	No	No	No	No	one diagnosis	0	0	0	0	1
2005	1-<5	male	highland		outpatient	0	alive	Pm												one diagnosis	0	0	0	0	0
2006	>=15	male	highland		outpatient	0	alive	Pm				No	No	No	No	Yes	No	No	No	one diagnosis	0	0	0	0	0
2011	>=15	female	highland	0	outpatient	0	alive	Pm				No	No	No	No	Yes	No	No	No	two or more diagnoses	0	0	0	0	0
2009	5-<15	male	highland		outpatient	0	alive	Pm				No	No	No	No	Yes	No	No	No	one diagnosis	0	0	0	0	0
2006	1-<5	male	highland		outpatient	0	alive	Pm												one diagnosis	0	0	0	0	0
2012	>=15	male	lowland		outpatient	0	alive	Pm	10.9	>=50	normal	No	No	No	No	Yes	No	No	No	one diagnosis	0	0	0	0	0
2009	5-<15	male	highland		outpatient	0	alive	Pm				No	No	No	No	Yes	No	No	No	one diagnosis	0	0	0	0	0
2009	>=15	male	highland		outpatient	0	alive	Pm				No	No	No	No	Yes	No	No	No	two or more diagnoses	0	0	0	0	0
2008	>=15	female	highland	0	outpatient	0	alive	Pm				No	No	No	No	Yes	No	No	No	two or more diagnoses	0	0	0	0	0
2009	>=15	male	highland		outpatient	0	alive	Pm				No	No	No	No	No	Yes	No	No	one diagnosis	0	0	0	0	0
2011	>=15	female	highland	0	outpatient	0	alive	Pm				No	No	No	No	Yes	No	No	No	one diagnosis	0	0	0	0	0
2007	5-<15	male	highland		inpatient	2	alive	Pm	6.3	>=50	normal	No	No	No	No	Yes	No	No	No	two or more diagnoses	0	1	0	0	0
2009	5-<15	female	highland	0	outpatient	0	alive	Pm	9.5	>=50	normal	No	No	No	No	Yes	No	No	No	one diagnosis	0	0	0	0	0
2010	5-<15	female	highland	0	outpatient	0	alive	Pm				No	No	No	No	Yes	No	No	No	one diagnosis	0	0	0	0	0
2007	>=15	male	lowland		outpatient	0	alive	Pm				No	No	No	No	No	Yes	No	No	one diagnosis	0	0	0	0	0
2009	>=15	female	highland	0	outpatient	0	alive	Pm				No	No	No	No	Yes	No	No	No	one diagnosis	0	0	0	0	0
2013	>=15	female	highland	0	outpatient	0	alive	Pm				No	No	No	No	Yes	No	No	No	two or more diagnoses	0	0	0	0	0
2009	>=15	female	highland	0	outpatient	0	alive	Pm	8.1	>=50	below LLN	No	No	No	No	Yes	No	No	No	one diagnosis	0	0	0	0	0
2008	>=15	female	highland	0	outpatient	0	alive	Pm												two or more diagnoses	0	0	0	0	0
2011	>=15	female	highland	0	outpatient	0	alive	Pm				No	No	No	No	Yes	No	No	No	one diagnosis	0	0	0	0	0
2013	5-<15	female	highland	0	outpatient	0	alive	Pm	8.4	>=50	normal	No	No	No	No	Yes	No	No	No	one diagnosis	0	0	0	0	0
2012	5-<15	female	highland	0	outpatient	0	alive	Pm	8.5	>=50	normal	No	No	No	No	Yes	No	No	No	two or more diagnoses	0	0	0	0	1
2013	5-<15	female	highland	0	outpatient	0	alive	Pm				No	No	No	No	Yes	No	No	No	one diagnosis	0	0	0	0	0
2007	>=15	male	lowland		outpatient	0	alive	Pm				No	No	No	No	Yes	No	No	No	one diagnosis	0	0	0	0	0
2007	>=15	male	highland		outpatient	0	alive	Pm				No	No	No	No	No	Yes	No	No	two or more diagnoses	0	0	0	0	0
2010	5-<15	female	highland	0	outpatient	0	alive	Pm				No	No	No	No	Yes	No	No	No	one diagnosis	0	0	0	0	0
2011	>=15	male	highland		outpatient	0	alive	Pm				No	No	No	No	Yes	No	No	No	one diagnosis	0	0	0	0	0
2009	>=15	male	highland		outpatient	0	alive	Pm				No	No	No	No	Yes	No	No	No	one diagnosis	0	0	0	0	0
2006	1-<5	male	highland		outpatient	0	alive	Pm				No	No	No	No	Yes	No	No	No	one diagnosis	0	0	0	0	0
2006	>=15	male	highland		outpatient	0	alive	Pm				Yes	No	Yes	No	No	No	No	No	one diagnosis	0	0	0	0	0
2011	>=15	female	highland	0	outpatient	0	alive	Pm				No	No	No	No	Yes	No	No	No	two or more diagnoses	0	0	0	0	1
2012	>=15	female	highland	0	outpatient	0	alive	Pm				No	No	No	No	Yes	No	No	No	one diagnosis	0	0	0	0	0
2012	5-<15	male	highland		outpatient	0	alive	Pm				No	No	No	No	Yes	No	No	No	one diagnosis	0	0	0	0	0
2007	>=15	male	highland		outpatient	0	alive	Pm	7.4	>=50	normal	No	No	No	No	Yes	No	No	No	one diagnosis	0	0	0	0	0
2005	>=15	male	highland		outpatient	0	alive	Pm				No	No	No	No	No	No	No	No	one diagnosis	0	0	0	0	0
2005	>=15	female	highland	1	inpatient	3	alive	Pm	6	>=50	above ULN	Yes	No	No	No	No	No	Yes	No	two or more diagnoses	0	0	0	0	0
2006	>=15	male	highland		outpatient	0	alive	Pm				No	No	No	No	Yes	No	No	No	one diagnosis	0	0	0	0	0
2008	>=15	female	highland	0	outpatient	0	alive	Pm				No	No	No	No	No	Yes	No	No	one diagnosis	0	0	0	0	0
2009	>=15	male	highland		outpatient	0	alive	Pm				No	No	No	No	Yes	No	No	No	one diagnosis	0	0	0	0	1
2009	>=15	male	highland		outpatient	0	alive	Pm				No	No	No	No	Yes	No	No	No	one diagnosis	0	0	0	0	1
2009	>=15	male	highland		outpatient	0	alive	Pm				No	No	No	No	Yes	No	No	No	one diagnosis	0	0	0	0	1
2009	>=15	male	highland		outpatient	0	alive	Pm				No	No	No	No	Yes	No	No	No	one diagnosis	0	0	0	0	0
2005	>=15	female	highland	0	outpatient	0	alive	Pm	7	<50	normal	Yes	No	Yes	No	No	No	No	No	one diagnosis	0	0	0	0	0
2010	>=15	female	highland	0	outpatient	0	alive	Pm	4.9	<50	below LLN	No	No	No	No	Yes	No	No	No	two or more diagnoses	0	0	0	0	0
2005	1-<5	male	highland		outpatient	0	alive	Pm	10.9	>=50	normal	Yes	No	No	No	No	No	No	No	one diagnosis	0	0	0	0	0
2006	>=15	male	highland		outpatient	0	alive	Pm	7.9	>=50	below LLN	No	No	No	No	Yes	No	No	No	two or more diagnoses	0	0	0	0	0
2010	>=15	male	highland		outpatient	0	alive	Pm	8.9	<50	below LLN	No	No	No	No	Yes	No	No	No	one diagnosis	0	0	0	0	0
2008	5-<15	female	highland	0	outpatient	0	alive	Pm				No	No	No	No	Yes	No	No	No	two or more diagnoses	0	0	0	0	0
2008	5-<15	female	highland	0	outpatient	0	alive	Pm				No	No	No	No	Yes	No	No	No	two or more diagnoses	0	0	0	0	0
2004	>=15	male	highland		outpatient	0	alive	Pm												one diagnosis	0	0	0	0	0
2010	>=15	female	highland	0	outpatient	0	alive	Pm				No	No	No	No	Yes	No	No	No	one diagnosis	0	0	0	0	0
2012	>=15	female	highland	1	outpatient	0	alive	Pm				Yes	No	Yes	No	No	No	No	No	two or more diagnoses	0	0	0	0	0
2012	5-<15	female	highland	0	outpatient	0	alive	Pm				No	No	No	No	Yes	No	No	No	one diagnosis	0	0	0	0	0
2006	>=15	male	highland		outpatient	0	alive	Pm	8.6	>=50	below LLN	No	No	No	No	Yes	No	No	No	one diagnosis	0	0	0	0	0
2005	1-<5	female	highland	0	outpatient	0	alive	Pm				Yes	No	No	No	No	No	No	No	one diagnosis	0	0	0	0	0
2011	>=15	male	highland		outpatient	0	alive	Pm				No	No	No	No	Yes	No	No	No	one diagnosis	0	0	0	0	0
2006	5-<15	male	highland		outpatient	0	alive	Pm	9.7	>=50	normal	Yes	No	No	No	No	No	No	No	one diagnosis	0	0	0	0	0
2007	5-<15	male	highland		outpatient	0	alive	Pm				No	No	No	No	Yes	No	No	No	two or more diagnoses	0	0	0	0	0
2007	5-<15	male	highland		outpatient	0	alive	Pm												one diagnosis	0	0	0	0	0
2012	>=15	male	highland		outpatient	0	alive	Pm	8.5	>=50	normal	No	No	No	No	Yes	No	No	No	one diagnosis	0	0	0	0	0
2013	5-<15	female	highland	0	outpatient	0	alive	Pm				No	No	No	No	Yes	No	No	No	two or more diagnoses	0	0	0	0	0
2006	5-<15	female	highland	0	outpatient	0	alive	Pm	6.5	>=50	below LLN	No	Yes	No	No	No	No	No	No	two or more diagnoses	0	0	0	0	0
2006	>=15	female	lowland	0	outpatient	0	alive	Pm				No	No	No	No	Yes	No	No	No	one diagnosis	0	0	0	0	0
2007	5-<15	female	highland	0	outpatient	0	alive	Pm				No	No	No	No	Yes	No	No	No	one diagnosis	0	0	0	0	0
2008	>=15	female	highland	0	outpatient	0	alive	Pm				No	No	No	No	No	Yes	No	No	one diagnosis	0	0	0	0	0
2008	>=15	female	highland	0	outpatient	0	alive	Pm				No	No	No	No	Yes	No	No	No	one diagnosis	0	0	0	0	0
2005	>=15	female	highland	0	outpatient	0	alive	Pm	9	>=50	normal	Yes	No	No	No	No	No	No	No	one diagnosis	0	0	0	0	0
2007	>=15	female	lowland	0	inpatient	9	alive	Pm	10.3	>=50	above ULN	No	No	No	No	Yes	No	No	No	two or more diagnoses	0	0	0	0	0
2008	>=15	male	highland		outpatient	0	alive	Pm				No	No	No	No	Yes	No	No	No	one diagnosis	0	0	0	0	0
2007	>=15	female	lowland	0	outpatient	0	alive	Pm				No	No	No	No	No	Yes	No	No	one diagnosis	0	0	0	0	0
2008	>=15	female	lowland	0	outpatient	0	alive	Pm	11.4	>=50	normal	No	No	No	No	Yes	No	No	No	one diagnosis	0	0	0	0	0
2007	>=15	male	highland		inpatient	2	alive	Pm	12.4	>=50	normal	No	No	No	No	Yes	No	No	Yes	two or more diagnoses	0	0	0	0	0
2007	5-<15	male	highland		outpatient	0	alive	Pm				No	No	No	No	Yes	No	No	No	one diagnosis	0	0	0	0	0
2013	5-<15	male	highland		outpatient	0	alive	Pm				No	No	No	No	Yes	No	No	No	one diagnosis	0	0	0	0	0
2007	5-<15	male	non papuan		outpatient	0	alive	Pm												one diagnosis	0	0	0	0	0
2007	>=15	male	highland		outpatient	0	alive	Pm				No	No	No	No	No	Yes	No	No	one diagnosis	0	0	0	0	0
2005	1-<5	female	lowland	0	outpatient	0	alive	Pm				Yes	No	No	No	No	No	No	No	one diagnosis	0	0	0	0	0
2011	>=15	male	highland		outpatient	0	alive	Pm				No	No	No	No	Yes	No	No	No	one diagnosis	0	0	0	0	0
2008	>=15	female	highland	0	outpatient	0	alive	Pm				No	No	No	No	Yes	No	No	No	two or more diagnoses	0	0	0	0	0
2009	>=15	male	highland		outpatient	0	alive	Pm	13.5	>=50	above ULN	No	No	No	No	Yes	No	No	No	one diagnosis	0	0	0	0	0
2010	>=15	male	highland		outpatient	0	alive	Pm				No	No	No	No	Yes	No	No	No	one diagnosis	0	0	0	0	0
2009	>=15	male	highland		outpatient	0	alive	Pm	9.3	>=50	below LLN	No	No	No	No	Yes	No	No	No	one diagnosis	0	0	0	0	0
2008	5-<15	female	highland	0	outpatient	0	alive	Pm				No	No	No	No	Yes	No	No	No	one diagnosis	0	0	0	0	0
2007	>=15	male	highland		outpatient	0	alive	Pm				No	No	No	No	No	Yes	No	No	one diagnosis	0	0	0	0	0
2006	>=15	female	highland	0	outpatient	0	alive	Pm				No	Yes	No	No	No	No	No	No	one diagnosis	0	0	0	0	0
2013	>=15	female	highland	0	outpatient	0	alive	Pm				No	No	No	No	Yes	No	No	No	two or more diagnoses	0	0	0	0	0
2007	5-<15	female	highland	0	outpatient	0	alive	Pm				No	No	No	No	No	Yes	No	No	one diagnosis	0	0	0	0	0
2005	1-<5	male	highland		outpatient	0	alive	Pm	9	>=50	normal	Yes	No	No	No	No	No	No	No	two or more diagnoses	0	0	0	0	0
2005	5-<15	female	highland	0	outpatient	0	alive	Pm	8	>=50	normal	No	Yes	No	No	No	No	No	No	one diagnosis	0	0	0	0	0
2008	>=15	female	highland	0	outpatient	0	alive	Pm				No	No	No	No	Yes	No	No	No	one diagnosis	0	0	0	0	0
2005	5-<15	male	non papuan		outpatient	0	alive	Pm				Yes	No	No	No	No	No	No	No	one diagnosis	0	0	0	0	0
2009	>=15	female	highland	0	outpatient	0	alive	Pm				No	No	No	No	Yes	No	No	No	two or more diagnoses	0	0	0	0	0
2009	>=15	male	highland		outpatient	0	alive	Pm				No	No	No	No	Yes	No	No	No	one diagnosis	0	0	0	0	0
2005	>=15	male	highland		inpatient	9	alive	Pm	8	>=50	normal	Yes	No	No	No	No	No	Yes	No	two or more diagnoses	0	0	0	0	1
2005	>=15	male	highland		outpatient	0	alive	Pm				Yes	No	Yes	No	No	No	No	No	one diagnosis	0	0	0	0	0
2007	>=15	male	highland		outpatient	0	alive	Pm				No	No	No	No	No	Yes	No	No	one diagnosis	0	0	0	0	0
2011	5-<15	male	highland		outpatient	0	alive	Pm				No	No	No	No	Yes	No	No	No	one diagnosis	0	0	0	0	0
2008	5-<15	male	highland		outpatient	0	alive	Pm				No	No	No	No	Yes	No	No	No	two or more diagnoses	0	0	0	0	0
2012	>=15	female	highland	0	outpatient	0	alive	Pm				No	No	No	No	Yes	No	No	No	one diagnosis	0	0	0	0	0
2006	1-<5	female	lowland	0	outpatient	0	alive	Pm	6.9	>=50	normal									one diagnosis	0	0	0	0	0
2012	5-<15	male	lowland		outpatient	0	alive	Pm				No	No	No	No	Yes	No	No	No	two or more diagnoses	0	0	0	0	0
2009	5-<15	male	highland		outpatient	0	alive	Pm	11.8	>=50	normal	No	No	No	No	Yes	No	No	No	two or more diagnoses	0	0	0	0	0
2006	5-<15	female	highland	0	outpatient	0	alive	Pm	8.1	>=50	normal	No	No	No	No	Yes	No	No	No	one diagnosis	0	0	0	0	0
2006	5-<15	female	highland	0	outpatient	0	alive	Pm				No	No	No	No	Yes	No	No	No	one diagnosis	0	0	0	0	0
2012	>=15	male	lowland		outpatient	0	alive	Pm	14	>=50	above ULN	No	No	No	No	Yes	No	No	No	one diagnosis	0	0	0	0	0
2006	>=15	female	highland	0	outpatient	0	alive	Pm				No	No	No	No	Yes	No	No	No	one diagnosis	0	0	0	0	1
2007	>=15	female	highland	0	outpatient	0	alive	Pm				No	No	No	No	Yes	No	No	No	one diagnosis	0	0	0	0	0
2012	5-<15	female	highland	0	outpatient	0	alive	Pm				No	No	No	No	Yes	No	No	No	two or more diagnoses	0	0	0	0	0
2011	>=15	male	highland		outpatient	0	alive	Pm				No	No	No	No	Yes	No	No	No	one diagnosis	0	0	0	0	0
2008	>=15	female	highland	0	outpatient	0	alive	Pm				No	No	No	No	No	Yes	No	No	one diagnosis	0	0	0	0	0
2008	>=15	female	highland	1	inpatient	2	alive	Pm	7.8	>=50	normal	No	No	No	No	Yes	No	No	Yes	two or more diagnoses	0	0	0	0	0
2006	>=15	male	highland		inpatient	3	alive	Pm	7.3	>=50		No	No	No	No	Yes	No	No	No	two or more diagnoses	0	0	0	0	0
2010	>=15	male	highland		outpatient	0	alive	Pm	4.8	<50	below LLN	No	No	No	No	Yes	No	No	No	two or more diagnoses	0	0	0	0	0
2008	5-<15	female	highland	0	outpatient	0	alive	Pm				No	No	No	No	Yes	No	No	No	one diagnosis	0	0	0	0	0
2012	5-<15	female	highland	0	outpatient	0	alive	Pm				No	No	No	No	Yes	No	No	No	one diagnosis	0	0	0	0	0
2009	>=15	female	highland	0	outpatient	0	alive	Pm				No	No	No	No	Yes	No	No	No	one diagnosis	0	0	0	0	0
2005	5-<15	female	highland	0	outpatient	0	alive	Pm				No	No	No	No	No	No	No	No	one diagnosis	0	0	0	0	0
2008	5-<15	male	highland		outpatient	0	alive	Pm				No	No	No	No	Yes	No	No	No	one diagnosis	0	0	0	0	0
2009	>=15	male	highland		outpatient	0	alive	Pm				No	No	No	No	Yes	No	No	No	one diagnosis	0	0	0	0	0
2010	>=15	female	highland	0	outpatient	0	alive	Pm				No	No	No	No	Yes	No	No	No	one diagnosis	0	0	0	0	0
2007	>=15	male	non papuan		inpatient	3	alive	Pm	12.2	>=50	normal	No	No	No	No	Yes	No	No	Yes	two or more diagnoses	0	0	0	0	0
2013	>=15	female	highland	0	outpatient	0	alive	Pm	7.2		below LLN	Yes	No	No	No	No	No	No	No	one diagnosis	0	0	0	0	0
2010	5-<15	male	highland		outpatient	0	alive	Pm				No	No	No	No	Yes	No	No	No	one diagnosis	0	0	0	0	0
2009	5-<15	female	highland	0	outpatient	0	alive	Pm	7.4	>=50	below LLN	No	No	No	No	Yes	No	No	No	two or more diagnoses	0	0	0	0	0
2012	5-<15	female	highland	0	outpatient	0	alive	Pm				No	No	No	No	Yes	No	No	No	two or more diagnoses	0	0	0	0	0
2007	>=15	male	highland		inpatient	1	alive	Pm	4	>=50	below LLN	No	No	No	No	Yes	No	No	Yes	two or more diagnoses	0	0	0	0	0
2007	>=15	female	highland	0	outpatient	0	alive	Pm				No	No	No	No	Yes	No	No	No	two or more diagnoses	0	0	0	0	0
2009	>=15	female	highland	0	outpatient	0	alive	Pm	9.7	>=50	normal									one diagnosis	0	0	0	0	0
2010	5-<15	male	highland		outpatient	0	alive	Pm				No	No	No	No	Yes	No	No	No	one diagnosis	0	0	0	0	0
2009	>=15	female	highland	0	outpatient	0	alive	Pm				No	No	No	No	No	Yes	No	No	one diagnosis	0	0	0	0	0
2008	>=15	female	highland	1	inpatient	2	alive	Pm	7.2	>=50	normal	No	No	No	No	Yes	No	No	No	two or more diagnoses	0	0	0	0	0
2013	>=15	male	highland		outpatient	0	alive	Pm				Yes	No	No	No	No	No	No	No	one diagnosis	0	0	0	0	0
2009	5-<15	male	lowland		outpatient	0	alive	Pm				No	No	No	No	Yes	No	No	No	two or more diagnoses	0	0	0	0	0
2009	>=15	male	lowland		outpatient	0	alive	Pm				No	No	No	No	Yes	No	No	No	one diagnosis	0	0	0	0	0
2013	>=15	male	highland		outpatient	0	alive	Pm				No	No	No	No	Yes	No	No	No	one diagnosis	0	0	0	0	0
2011	>=15	female	highland	0	outpatient	0	alive	Pm				No	No	No	No	Yes	No	No	No	one diagnosis	0	0	0	0	0
2010	5-<15	male	highland		outpatient	0	alive	Pm				No	No	No	No	Yes	No	No	No	one diagnosis	0	0	0	0	0
2009	5-<15	female	highland	0	outpatient	0	alive	Pm	8.9	>=50	normal	No	No	No	No	Yes	No	No	No	one diagnosis	0	0	0	0	0
2009	5-<15	male	highland		outpatient	0	alive	Pm	10.1	>=50	normal	No	No	No	No	Yes	No	No	No	two or more diagnoses	0	0	0	0	0
2013	>=15	female	highland	0	outpatient	0	alive	Pm				No	No	No	No	Yes	No	No	No	one diagnosis	0	0	0	0	0
2005	>=15	male	highland		outpatient	0	alive	Pm				No	Yes	No	No	No	No	No	No	one diagnosis	0	0	0	0	0
2007	5-<15	male	highland		outpatient	0	alive	Pm				No	No	No	No	Yes	No	No	No	one diagnosis	0	0	0	0	0
2006	>=15	female	highland	0	outpatient	0	alive	Pm				No	No	No	No	Yes	No	No	No	one diagnosis	0	0	0	0	0
2013	5-<15	female	non papuan	0	outpatient	0	alive	Pm				No	No	No	No	Yes	No	No	No	one diagnosis	0	0	0	0	0
2009	5-<15	male	highland		outpatient	0	alive	Pm				No	No	No	No	Yes	No	No	No	two or more diagnoses	0	0	0	0	0
2007	>=15	female	highland	0	outpatient	0	alive	Pm				No	No	No	No	Yes	No	No	No	one diagnosis	0	0	0	0	0
2011	>=15	female	highland	0	outpatient	0	alive	Pm				No	No	No	No	Yes	No	No	No	one diagnosis	0	0	0	0	0
2012	>=15	female	highland	0	outpatient	0	alive	Pm				No	No	No	No	Yes	No	No	No	one diagnosis	0	0	0	0	0
2008	>=15	male	highland		outpatient	0	alive	Pm				No	No	No	No	Yes	No	No	No	one diagnosis	0	0	0	0	0
2008	>=15	female	highland	0	outpatient	0	alive	Pm				No	No	No	No	No	Yes	No	No	one diagnosis	0	0	0	0	0
2008	>=15	female	lowland	0	outpatient	0	alive	Pm												two or more diagnoses	0	0	0	0	0
2010	>=15	male	highland		inpatient	4	alive	Pm	12.7	>=50	above ULN	No	No	No	No	Yes	No	No	No	two or more diagnoses	1	0	0	0	0
2009	5-<15	male	highland		outpatient	0	alive	Pm				No	No	No	No	Yes	No	No	No	two or more diagnoses	0	0	0	0	0
2006	1-<5	male	highland		outpatient	0	alive	Pm	7.9	>=50	normal	No	No	No	No	Yes	No	No	No	one diagnosis	0	0	0	0	0
2009	>=15	male	highland		outpatient	0	alive	Pm	6.4	>=50	normal	No	No	No	No	Yes	No	No	No	two or more diagnoses	0	0	0	0	0
2005	>=15	male	highland		outpatient	0	alive	Pm				No	Yes	No	No	No	No	No	No	one diagnosis	0	0	0	0	0
2010	>=15	female	highland	0	outpatient	0	alive	Pm				No	No	No	No	Yes	No	No	No	one diagnosis	0	0	0	0	0
2010	5-<15	male	highland		outpatient	0	alive	Pm				No	No	No	No	Yes	No	No	No	two or more diagnoses	0	0	0	0	0
2009	>=15	female	highland	0	outpatient	0	alive	Pm				No	No	No	No	Yes	No	No	No	two or more diagnoses	0	0	0	0	0
2010	5-<15	female	highland	0	outpatient	0	alive	Pm				No	No	No	No	Yes	No	No	No	one diagnosis	0	0	0	0	0
2010	>=15	male	lowland		outpatient	0	alive	Pm				No	No	No	No	Yes	No	No	No	one diagnosis	0	0	0	0	0
2006	>=15	male	highland		outpatient	0	alive	Pm	7.8	>=50	normal	No	No	No	No	Yes	No	No	No	one diagnosis	0	0	0	0	0
2008	5-<15	female	highland	0	outpatient	0	alive	Pm				No	No	No	No	Yes	No	No	No	two or more diagnoses	0	0	0	0	0
2013	>=15	male	highland		outpatient	0	alive	Pm				No	No	No	No	Yes	No	No	No	one diagnosis	0	0	0	0	0
2011	>=15	female	highland	0	outpatient	0	alive	Pm	6.3	>=50	normal	No	No	No	No	Yes	No	No	No	two or more diagnoses	0	0	0	0	1
2012	>=15	female	highland	0	outpatient	0	alive	Pm												one diagnosis	0	0	0	0	0
2007	1-<5	male	highland		outpatient	0	alive	Pm				No	No	No	No	Yes	No	No	No	one diagnosis	0	0	0	0	0
2009	>=15	female	highland	0	outpatient	0	alive	Pm				No	No	No	No	No	Yes	No	No	one diagnosis	0	0	0	0	0
2013	>=15	female	highland	0	outpatient	0	alive	Pm				No	No	No	No	Yes	No	No	No	one diagnosis	0	0	0	0	0
2007	>=15	male	highland		inpatient	5	alive	Pm	10.6	>=50	normal	No	No	No	No	No	Yes	No	No	two or more diagnoses	0	0	0	0	0
2007	5-<15	female	highland	0	outpatient	0	alive	Pm	6.1	>=50	below LLN	No	No	No	No	Yes	No	No	No	one diagnosis	0	0	0	0	0
2008	5-<15	female	highland	0	outpatient	0	alive	Pm				No	No	No	No	Yes	No	No	No	one diagnosis	0	0	0	0	0
2005	1-<5	female	highland	0	outpatient	0	alive	Pm	6	>=50	normal	No	Yes	No	No	No	No	No	No	one diagnosis	0	0	0	0	0
2006	>=15	male	highland		outpatient	0	alive	Pm				No	No	No	No	Yes	No	No	No	one diagnosis	0	0	0	0	0
2009	5-<15	female	highland	0	outpatient	0	alive	Pm				No	No	No	No	Yes	No	No	No	one diagnosis	0	0	0	0	0
2007	>=15	male	lowland		outpatient	0	alive	Pm				No	No	No	No	Yes	No	No	No	one diagnosis	0	0	0	0	0
2006	>=15	male	non papuan		outpatient	0	alive	Pm				No	No	No	No	Yes	No	No	No	one diagnosis	0	0	0	0	0
2006	>=15	female	highland	0	outpatient	0	alive	Pm				No	No	No	No	Yes	No	No	No	one diagnosis	0	0	0	0	0
2008	>=15	female	highland	0	outpatient	0	alive	Pm				No	No	No	No	Yes	No	No	No	one diagnosis	0	0	0	0	0
2008	>=15	male	highland		outpatient	0	alive	Pm				No	No	No	No	No	Yes	No	No	one diagnosis	0	0	0	0	0
2005	>=15	male	highland		outpatient	0	alive	Pm	8.9	>=50	normal	No	No	No	No	No	No	No	No	one diagnosis	0	0	0	0	0
2007	>=15	female	highland	0	outpatient	0	alive	Pm	11.4	>=50	normal	No	No	No	No	Yes	No	No	No	one diagnosis	0	0	0	0	0
2013	>=15	female	highland	0	outpatient	0	alive	Pm				No	No	No	No	Yes	No	No	No	one diagnosis	0	0	0	0	0
2011	5-<15	male	highland		outpatient	0	alive	Pm				No	No	No	No	Yes	No	No	No	one diagnosis	0	0	0	0	0
2006	1-<5	male	highland		outpatient	0	alive	Pm				No	No	No	No	Yes	No	No	No	one diagnosis	0	0	0	0	0
2009	5-<15	male	highland		outpatient	0	alive	Pm	7.4	>=50	normal	No	No	No	No	Yes	No	No	No	one diagnosis	0	0	0	0	0
2009	5-<15	male	highland		outpatient	0	alive	Pm												two or more diagnoses	0	0	0	0	0
2009	>=15	male	highland		outpatient	0	alive	Pm	9.4	>=50	below LLN	No	No	No	No	Yes	No	No	No	two or more diagnoses	0	0	0	0	0
2009	5-<15	female	highland	0	outpatient	0	alive	Pm	10.4	>=50	normal	No	No	No	No	Yes	No	No	No	two or more diagnoses	0	0	0	0	0
2009	>=15	male	highland		outpatient	0	alive	Pm	15.6	>=50	above ULN	No	No	No	No	Yes	No	No	No	one diagnosis	0	0	0	0	0
2010	5-<15	female	highland	0	outpatient	0	alive	Pm	9.5	>=50	normal	No	No	No	No	Yes	No	No	No	one diagnosis	0	0	0	0	0
2011	5-<15	male	highland		outpatient	0	alive	Pm	9.7	>=50	normal	No	No	No	No	Yes	No	No	No	two or more diagnoses	0	0	0	0	0
2010	5-<15	female	lowland	0	outpatient	0	alive	Pm				No	No	No	No	Yes	No	No	No	one diagnosis	0	0	0	0	0
2008	>=15	male	highland		outpatient	0	alive	Pm				No	No	No	No	Yes	No	No	No	one diagnosis	0	0	0	0	0
2008	>=15	male	highland		outpatient	0	alive	Pm	10.3	>=50	below LLN	No	No	No	No	Yes	No	No	No	one diagnosis	0	0	0	0	0
2010	>=15	female	highland	0	outpatient	0	alive	Pm	5.6	>=50	below LLN	No	No	No	No	Yes	No	No	No	two or more diagnoses	0	0	0	0	0
2008	>=15	female	highland	0	outpatient	0	alive	Pm				No	No	No	No	Yes	No	No	No	one diagnosis	0	0	0	0	0
2005	>=15	male	highland		outpatient	0	alive	Pm				Yes	No	Yes	No	No	No	No	No	one diagnosis	0	0	0	0	0
2011	>=15	female	highland	0	outpatient	0	alive	Pm	10.5	>=50	below LLN	No	No	Yes	No	Yes	No	No	No	one diagnosis	0	0	0	0	0
2006	>=15	female	highland	1	inpatient	2	alive	Pm	10.2	>=50	normal	No	No	No	No	Yes	No	No	No	two or more diagnoses	0	0	0	0	0
2005	1-<5	male	highland		outpatient	0	alive	Pm	8	>=50	normal	Yes	No	No	No	No	No	No	No	two or more diagnoses	0	0	0	0	0
2008	5-<15	male	highland		outpatient	0	alive	Pm				No	No	No	No	Yes	No	No	No	one diagnosis	0	0	0	0	0
2011	>=15	female	highland	0	outpatient	0	alive	Pm				No	No	No	No	Yes	No	No	No	one diagnosis	0	0	0	0	0
2012	>=15	female	highland	0	outpatient	0	alive	Pm												one diagnosis	0	0	0	0	0
2013	>=15	female	highland	0	outpatient	0	alive	Pm	11.9	>=50	normal	No	No	No	No	Yes	No	No	No	one diagnosis	0	0	0	0	0
2009	1-<5	male	highland		outpatient	0	alive	Pm	5.1	>=50	below LLN	No	No	No	No	Yes	No	No	No	two or more diagnoses	0	0	0	0	0
2004	5-<15	female	highland	0	outpatient	0	alive	Pm	6.1	>=50	normal									two or more diagnoses	0	0	0	0	0
2009	>=15	male	highland		outpatient	0	alive	Pm	14	>=50	normal	No	No	No	No	No	Yes	No	No	one diagnosis	0	0	0	0	0
2005	>=15	female	highland	0	outpatient	0	alive	Pm	8	>=50	below LLN	No	Yes	No	No	No	No	No	No	one diagnosis	0	0	0	0	1
2006	>=15	female	highland	0	outpatient	0	alive	Pm	8	>=50										one diagnosis	0	0	0	0	0
2008	5-<15	female	highland	0	inpatient	2	alive	Pm	11.9	>=50	above ULN	No	No	No	No	No	Yes	No	Yes	two or more diagnoses	0	0	0	0	0
2009	>=15	male	highland		outpatient	0	alive	Pm				No	No	No	No	Yes	No	No	No	one diagnosis	0	0	0	0	0
2011	5-<15	female	highland	0	outpatient	0	alive	Pm				No	No	No	No	Yes	No	No	No	one diagnosis	0	0	0	0	0
2010	>=15	female	highland	0	outpatient	0	alive	Pm	10.2	>=50	normal	No	No	No	No	Yes	No	No	No	one diagnosis	0	0	0	0	0
2010	5-<15	male	highland		outpatient	0	alive	Pm	6.1	>=50	normal	No	No	No	No	Yes	No	No	No	one diagnosis	0	0	0	0	0
2012	>=15	female	highland	1	inpatient	2	alive	Pm	10.1	>=50	normal	No	No	No	No	Yes	No	No	No	two or more diagnoses	0	0	0	0	0
2009	>=15	male	highland		outpatient	0	alive	Pm				No	No	No	No	Yes	No	No	No	one diagnosis	0	0	0	0	0
2008	5-<15	female	highland	0	outpatient	0	alive	Pm				No	No	No	No	Yes	No	No	No	one diagnosis	0	0	0	0	0
2007	>=15	male	lowland		outpatient	0	alive	Pm				No	No	No	No	Yes	No	No	No	one diagnosis	0	0	0	0	0
2004	>=15	female	highland	0	outpatient	0	alive	Pm	8.1	>=50	normal	No	No	No	No	No	No	No	No	one diagnosis	0	0	0	0	0
2007	>=15	male	highland		outpatient	0	alive	Pm				No	No	No	No	Yes	No	No	No	one diagnosis	0	0	0	0	0
2008	>=15	male	lowland		inpatient	0.5	alive	Pm	13.5	>=50	normal	No	No	No	No	Yes	No	No	No	two or more diagnoses	0	0	0	0	0
2011	>=15	female	highland	0	outpatient	0	alive	Pm				No	No	No	No	Yes	No	No	No	one diagnosis	0	0	0	0	0
2011	>=15	female	highland	1	inpatient	3	alive	Pm	7.1	>=50	normal									two or more diagnoses	0	0	0	0	0
2011	>=15	male	highland		outpatient	0	alive	Pm				No	No	No	No	Yes	No	No	No	one diagnosis	0	0	0	0	0
2009	>=15	female	highland	0	outpatient	0	alive	Pm				No	No	No	No	Yes	No	No	No	one diagnosis	0	0	0	0	0
2006	>=15	female	lowland	0	outpatient	0	alive	Pm	10.8	>=50	normal	No	No	No	No	Yes	No	No	No	one diagnosis	0	0	0	0	0
2006	5-<15	female	highland	0	outpatient	0	alive	Pm												one diagnosis	0	0	0	0	0
2010	5-<15	female	lowland	0	outpatient	0	alive	Pm				No	No	No	No	Yes	No	No	No	one diagnosis	0	0	0	0	0
2008	5-<15	female	highland	0	outpatient	0	alive	Pm				No	No	No	No	Yes	No	No	No	one diagnosis	0	0	0	0	0
2013	>=15	female	highland	0	outpatient	0	alive	Pm				No	No	No	No	Yes	No	No	No	one diagnosis	0	0	0	0	1
2013	>=15	female	highland	0	outpatient	0	alive	Pm	8.2	>=50	below LLN	No	No	No	No	Yes	No	No	No	one diagnosis	0	0	0	0	0
2012	5-<15	male	non papuan		outpatient	0	alive	Pm				No	No	No	No	Yes	No	No	No	one diagnosis	0	0	0	0	0
2009	5-<15	female	highland	0	outpatient	0	alive	Pm	8.1	>=50	normal	No	No	No	No	Yes	No	No	No	two or more diagnoses	0	0	0	0	0
2009	>=15	female	highland	0	outpatient	0	alive	Pm				No	No	No	No	Yes	No	No	No	one diagnosis	0	0	0	0	0
2009	>=15	female	highland	0	outpatient	0	alive	Pm				No	No	No	No	Yes	No	No	No	two or more diagnoses	0	0	0	0	1
2009	>=15	female	highland	1	outpatient	0	alive	Pm				Yes	No	No	No	No	No	No	No	two or more diagnoses	0	0	0	0	0
2013	>=15	female	highland	0	outpatient	0	alive	Pm	13.3	>=50	normal	Yes	No	No	No	No	No	No	No	one diagnosis	0	0	0	0	0
2005	>=15	female	highland	0	inpatient	1	alive	Pm	5.6	>=50	normal	No	No	No	No	No	No	No	No	two or more diagnoses	0	0	0	0	0
2006	>=15	male	highland		outpatient	0	alive	Pm	10.2	>=50	below LLN	No	No	No	No	Yes	No	No	No	one diagnosis	0	0	0	0	0
2007	>=15	female	highland	0	outpatient	0	alive	Pm				No	No	No	No	Yes	No	No	No	one diagnosis	0	0	0	0	0
2007	>=15	female	highland	0	outpatient	0	alive	Pm												one diagnosis	0	0	0	0	0
2008	>=15	female	highland	0	outpatient	0	alive	Pm				No	No	No	No	Yes	No	No	No	one diagnosis	0	0	0	0	0
2009	>=15	male	highland		outpatient	0	alive	Pm				No	No	No	No	Yes	No	No	No	one diagnosis	0	0	0	0	0
2008	5-<15	male	highland		outpatient	0	alive	Pm				No	No	No	No	Yes	No	No	No	two or more diagnoses	0	0	0	0	0
2010	>=15	male	highland		outpatient	0	alive	Pm	6.5	>=50	below LLN									one diagnosis	0	0	0	0	0
2004	1-<5	male	highland		outpatient	0	alive	Pm												one diagnosis	0	0	0	0	0
2010	5-<15	male	highland		outpatient	0	alive	Pm				No	No	No	No	Yes	No	No	No	one diagnosis	0	0	0	0	0
2005	1-<5	male	highland		inpatient	3	alive	Pm	5.6	>=50	normal	Yes	No	No	No	No	No	No	No	two or more diagnoses	0	0	0	0	0
2013	>=15	female	highland	0	outpatient	0	alive	Pm				No	No	No	No	No	Yes	No	No	one diagnosis	0	0	0	0	0
2011	>=15	female	highland	0	outpatient	0	alive	Pm	9	>=50	below LLN	No	No	No	No	Yes	No	No	No	one diagnosis	0	0	0	0	0
2007	5-<15	female	highland	0	outpatient	0	alive	Pm				No	No	No	No	Yes	No	No	No	one diagnosis	0	0	0	0	1
2008	5-<15	female	highland	0	outpatient	0	alive	Pm	10.4	>=50	below LLN	No	No	No	No	Yes	No	No	No	one diagnosis	0	0	0	0	1
2008	5-<15	female	highland	0	outpatient	0	alive	Pm				No	No	No	No	No	Yes	No	No	one diagnosis	0	0	0	0	0
2013	>=15	female	lowland	0	outpatient	0	alive	Pm				No	No	No	No	Yes	No	No	No	one diagnosis	0	0	0	0	0
2006	>=15	female	highland	0	outpatient	0	alive	Pm				No	No	No	No	Yes	No	No	No	one diagnosis	0	0	0	0	0
2004	>=15	female	highland	0	outpatient	0	alive	Pm												one diagnosis	0	0	0	0	0
2004	1-<5	female	highland	0	outpatient	0	alive	Pm	7.4	>=50	normal									one diagnosis	0	0	0	0	0
2009	5-<15	male	highland		outpatient	0	alive	Pm				No	No	No	No	Yes	No	No	No	one diagnosis	0	0	0	0	0
2007	1-<5	male	highland		outpatient	0	alive	Pm				No	No	No	No	Yes	No	No	No	one diagnosis	0	0	0	0	1
2007	1-<5	male	highland		outpatient	0	alive	Pm				No	No	No	No	No	Yes	No	No	one diagnosis	0	0	0	0	0
2007	5-<15	male	highland		inpatient	2	alive	Pm	9.7	>=50	above ULN	No	No	No	No	No	Yes	No	Yes	two or more diagnoses	0	0	0	0	0
2009	5-<15	male	highland		outpatient	0	alive	Pm				No	No	No	No	No	Yes	No	No	two or more diagnoses	0	0	0	0	0
2006	1-<5	male	highland		inpatient	1	alive	Pm	7.2	>=50	normal	No	No	No	No	Yes	No	No	No	two or more diagnoses	0	0	0	0	0
2013	>=15	male	non papuan		outpatient	0	alive	Pm				No	No	No	No	Yes	No	No	No	one diagnosis	0	0	0	0	0
2009	>=15	male	highland		outpatient	0	alive	Pm				No	No	No	No	Yes	No	No	No	one diagnosis	0	0	0	0	0
2004	>=15	female	highland	0	inpatient	9	alive	Pm				No	No	No	No	No	No	No	No	two or more diagnoses	0	0	0	0	0
2011	>=15	female	highland	0	outpatient	0	alive	Pm				No	No	No	No	Yes	No	No	No	one diagnosis	0	0	0	0	0
2007	1-<5	female	highland	0	outpatient	0	alive	Pm				No	No	No	No	Yes	No	No	No	one diagnosis	0	0	0	0	0
2006	>=15	male	highland		outpatient	0	alive	Pm				No	No	No	No	Yes	No	No	No	one diagnosis	0	0	0	0	0
2012	>=15	female	highland	0	outpatient	0	alive	Pm				No	No	No	No	Yes	No	No	No	one diagnosis	0	0	0	0	0
2008	>=15	female	lowland	0	outpatient	0	alive	Pm				No	No	No	No	Yes	No	No	No	one diagnosis	0	0	0	0	0
2006	>=15	male	highland		inpatient	3	alive	Pm	13.2	>=50	normal	No	No	No	No	Yes	No	No	Yes	one diagnosis	0	0	0	0	0
2006	>=15	male	highland		inpatient	3	alive	Pm	10.4	>=50	above ULN	No	No	No	No	Yes	No	No	Yes	one diagnosis	0	0	0	0	0
2012	5-<15	male	highland		outpatient	0	alive	Pm				No	No	No	No	Yes	No	No	No	one diagnosis	0	0	0	0	0
2010	>=15	male	highland		outpatient	0	alive	Pm				No	No	No	No	Yes	No	No	No	two or more diagnoses	0	0	0	0	0
2008	>=15	male	highland		outpatient	0	alive	Pm				No	No	No	No	Yes	No	No	No	one diagnosis	0	0	0	0	0
2006	1-<5	male	highland		outpatient	0	alive	Pm	11.1	>=50	normal	No	No	No	No	Yes	No	No	No	one diagnosis	0	0	0	0	0
2009	>=15	male	highland		outpatient	0	alive	Pm				No	No	No	No	Yes	No	No	No	one diagnosis	0	0	0	0	0
2005	>=15	female	highland	1	inpatient	2	alive	Pm	8.2	>=50	normal	Yes	No	No	No	No	No	Yes	No	two or more diagnoses	0	0	0	0	0
2013	>=15	female	highland	0	outpatient	0	alive	Pm				No	No	No	No	Yes	No	No	No	one diagnosis	0	0	0	0	0
2005	1-<5	female	highland	0	outpatient	0	alive	Pm	10.3	>=50	normal	Yes	No	No	No	No	No	No	No	two or more diagnoses	0	0	0	0	0
2013	5-<15	male	lowland		outpatient	0	alive	Pm				Yes	No	No	No	No	No	No	No	one diagnosis	0	0	0	0	0
2007	>=15	female	non papuan	0	outpatient	0	alive	Pm				No	No	No	No	Yes	No	No	No	one diagnosis	0	0	0	0	0
2009	5-<15	male	highland		outpatient	0	alive	Pm				No	No	No	No	No	Yes	No	No	one diagnosis	0	0	0	0	0
2007	1-<5	female	highland	0	outpatient	0	alive	Pm	12.5	>=50	normal	No	No	No	No	Yes	No	No	No	two or more diagnoses	0	0	0	0	0
2010	5-<15	female	highland	0	outpatient	0	alive	Pm	7.5	>=50	below LLN	No	No	No	No	Yes	No	No	No	one diagnosis	0	0	0	0	1
2011	5-<15	female	highland	0	outpatient	0	alive	Pm				No	No	No	No	Yes	No	No	No	one diagnosis	0	0	0	0	0
2008	5-<15	male	highland		outpatient	0	alive	Pm				No	No	No	No	Yes	No	No	No	two or more diagnoses	0	0	0	0	1
2009	5-<15	male	highland		outpatient	0	alive	Pm	10.3	>=50	below LLN									two or more diagnoses	0	0	0	0	0
2010	5-<15	female	highland	0	outpatient	0	alive	Pm				No	No	No	No	Yes	No	No	No	one diagnosis	0	0	0	0	0
2009	>=15	female	highland	0	outpatient	0	alive	Pm	8.2	>=50	below LLN									one diagnosis	0	0	0	0	0
2012	>=15	female	highland	0	inpatient	1	alive	Pm	9.2	>=50	normal	No	No	No	No	Yes	No	No	Yes	two or more diagnoses	0	0	0	0	1
2013	>=15	female	highland	0	outpatient	0	alive	Pm				No	No	No	No	Yes	No	No	No	one diagnosis	0	0	0	0	0
2009	>=15	female	lowland	1	inpatient	1	alive	Pm	6.6	>=50	normal	No	No	No	No	Yes	No	No	Yes	two or more diagnoses	0	0	0	0	0
2011	>=15	female	highland	0	outpatient	0	alive	Pm				No	No	No	No	Yes	No	No	No	one diagnosis	0	0	0	0	0
2010	>=15	female	highland	0	outpatient	0	alive	Pm	8.4	>=50	normal	No	No	No	No	Yes	No	No	No	one diagnosis	0	0	0	0	0
2005	1-<5	male	lowland		inpatient	6	alive	Pm	7	>=50	normal	Yes	Yes	No	No	No	No	No	No	two or more diagnoses	1	0	0	0	0
2009	5-<15	male	highland		outpatient	0	alive	Pm				No	No	No	No	Yes	No	No	No	one diagnosis	0	0	0	0	0
2007	1-<5	male	highland		outpatient	0	alive	Pm	7.4	>=50	normal	No	No	No	No	Yes	No	No	No	two or more diagnoses	0	0	0	0	0
2010	5-<15	male	highland		outpatient	0	alive	Pm	6.4	>=50	normal	No	No	No	No	Yes	No	No	No	two or more diagnoses	0	0	0	0	0
2007	1-<5	female	highland	0	outpatient	0	alive	Pm	9	>=50	above ULN	No	No	No	No	Yes	No	No	No	one diagnosis	0	0	0	0	0
2008	>=15	male	highland		outpatient	0	alive	Pm				No	No	No	No	Yes	No	No	No	two or more diagnoses	0	0	0	0	0
2006	5-<15	female	highland	0	outpatient	0	alive	Pm				No	No	No	No	Yes	No	No	No	two or more diagnoses	0	0	0	0	0
2008	>=15	male	highland		outpatient	0	alive	Pm				No	No	No	No	Yes	No	No	No	one diagnosis	0	0	0	0	0
2010	>=15	male	highland		outpatient	0	alive	Pm				No	No	No	No	Yes	No	No	No	one diagnosis	0	0	0	0	0
2010	>=15	female	highland	0	outpatient	0	alive	Pm				No	No	No	No	Yes	No	No	No	one diagnosis	0	0	0	0	0
2005	1-<5	male	highland		outpatient	0	alive	Pm				Yes	No	No	No	No	No	No	No	one diagnosis	0	0	0	0	0
2011	>=15	male	highland		outpatient	0	alive	Pm				No	No	No	No	Yes	No	No	No	one diagnosis	0	0	0	0	0
2006	>=15	female	highland	0	outpatient	0	alive	Pm				No	No	No	No	Yes	No	No	No	one diagnosis	0	0	0	0	0
2008	5-<15	male	highland		outpatient	0	alive	Pm	8.3	>=50	normal	No	No	No	No	Yes	No	No	No	two or more diagnoses	0	0	0	0	0
2007	1-<5	male	highland		outpatient	0	alive	Pm	5.7	>=50	normal	No	No	No	No	Yes	No	No	No	one diagnosis	0	0	0	0	0
2012	>=15	male	highland		outpatient	0	alive	Pm				No	No	No	No	Yes	No	No	No	two or more diagnoses	0	0	0	0	0
2008	>=15	male	highland		outpatient	0	alive	Pm				No	No	No	No	No	Yes	No	No	two or more diagnoses	0	0	0	0	0
2005	1-<5	female	highland	0	outpatient	0	alive	Pm												one diagnosis	0	0	0	0	0
2013	5-<15	female	highland	0	outpatient	0	alive	Pm	10		above ULN	No	No	No	No	Yes	No	No	No	one diagnosis	0	0	0	0	0
2005	1-<5	female	non papuan	0	outpatient	0	alive	Pm												two or more diagnoses	0	0	0	0	0
2007	>=15	female	highland	0	outpatient	0	alive	Pm				No	No	No	No	Yes	No	No	No	one diagnosis	0	0	0	0	0
2010	>=15	female	highland	0	outpatient	0	alive	Pm	9.7	>=50	normal	No	No	No	No	Yes	No	No	No	one diagnosis	0	0	0	0	0
2012	>=15	female	lowland	0	outpatient	0	alive	Pm	11.4	>=50	normal	No	No	No	No	Yes	No	No	No	one diagnosis	0	0	0	0	1
2013	>=15	female	lowland	0	outpatient	0	alive	Pm	9.7	>=50	normal	No	No	No	No	Yes	No	No	No	one diagnosis	0	0	0	0	0
2008	5-<15	female	lowland	0	outpatient	0	alive	Pm				No	No	No	No	Yes	No	No	No	one diagnosis	0	0	0	0	0
2006	5-<15	female	highland	0	outpatient	0	alive	Pm				Yes	No	No	No	No	No	No	No	one diagnosis	0	0	0	0	1
2006	5-<15	female	highland	0	outpatient	0	alive	Pm	7.7	>=50	below LLN	No	No	No	No	Yes	No	No	No	one diagnosis	0	0	0	0	0
2008	1-<5	female	highland	0	outpatient	0	alive	Pm				No	No	No	No	Yes	No	No	No	one diagnosis	0	0	0	0	0
2007	>=15	female	highland	0	outpatient	0	alive	Pm				No	No	No	No	No	Yes	No	No	one diagnosis	0	0	0	0	0
2010	>=15	female	lowland	0	outpatient	0	alive	Pm				No	No	No	No	Yes	No	No	No	two or more diagnoses	0	0	0	0	0
2005	>=15	female	highland	1	inpatient	2	alive	Pm												two or more diagnoses	0	0	0	0	0
2011	>=15	male	highland		inpatient	1	alive	Pm	11.9	>=50	normal	No	No	No	No	Yes	No	No	Yes	two or more diagnoses	0	0	0	0	0
2008	>=15	male	highland		outpatient	0	alive	Pm				No	No	No	No	Yes	No	No	No	one diagnosis	0	0	0	0	1
2009	>=15	male	highland		outpatient	0	alive	Pm				No	No	No	No	Yes	No	No	No	two or more diagnoses	1	0	0	0	0
2012	>=15	male	highland		outpatient	0	alive	Pm				No	No	No	No	Yes	No	No	No	two or more diagnoses	0	0	0	0	1
2013	>=15	male	highland		outpatient	0	alive	Pm				No	No	No	No	Yes	No	No	No	two or more diagnoses	0	0	0	0	0
2009	>=15	male	highland		outpatient	0	alive	Pm	9.1	>=50	normal	No	No	No	No	Yes	No	No	No	one diagnosis	0	0	0	0	0
2005	>=15	male	highland		outpatient	0	alive	Pm	7.9	>=50	normal	Yes	No	Yes	No	No	No	No	No	one diagnosis	0	0	0	0	0
2010	>=15	female	highland	0	outpatient	0	alive	Pm	9	>=50	normal	No	No	No	No	Yes	No	No	No	one diagnosis	0	0	0	0	0
2009	>=15	female	non papuan	0	outpatient	0	alive	Pm				No	No	No	No	Yes	No	No	No	one diagnosis	0	0	0	0	0
2007	5-<15	female	highland	0	outpatient	0	alive	Pm				No	No	No	No	Yes	No	No	No	one diagnosis	0	0	0	0	0
2008	5-<15	female	highland	0	outpatient	0	alive	Pm				No	No	No	No	No	Yes	No	No	one diagnosis	0	0	0	0	0
2010	>=15	male	highland		outpatient	0	alive	Pm				No	No	No	No	Yes	No	No	No	two or more diagnoses	0	0	0	0	0
2013	>=15	female	lowland	0	outpatient	0	alive	Pm				Yes	No	No	No	No	No	No	No	one diagnosis	0	0	0	0	0
2005	>=15	male	highland		outpatient	0	alive	Pm	7.6	>=50	below LLN	Yes	No	No	No	No	No	No	No	one diagnosis	0	0	0	0	0
2008	5-<15	female	highland	0	outpatient	0	alive	Pm				No	No	No	No	Yes	No	No	No	two or more diagnoses	0	0	0	0	0
2010	5-<15	female	highland	0	outpatient	0	alive	Pm	5.8	>=50	normal	No	No	No	No	Yes	No	No	No	two or more diagnoses	0	0	0	0	1
2011	5-<15	female	highland	0	outpatient	0	alive	Pm	6.6	>=50	normal	No	No	No	No	Yes	No	No	No	one diagnosis	0	0	0	0	1
2011	5-<15	female	highland	0	outpatient	0	alive	Pm				No	No	No	No	Yes	No	No	No	one diagnosis	0	0	0	0	0
2010	>=15	male	highland		outpatient	0	alive	Pm				No	No	No	No	Yes	No	No	No	one diagnosis	0	0	0	0	0
2008	>=15	female	highland	0	outpatient	0	alive	Pm				No	No	No	No	Yes	No	No	No	two or more diagnoses	0	0	0	0	0
2005	>=15	male	highland		outpatient	0	alive	Pm	10	>=50	normal	Yes	No	No	No	No	No	No	No	one diagnosis	0	0	0	0	0
2004	5-<15	male	highland		outpatient	0	alive	Pm	8.3	>=50	normal	No	No	No	No	No	No	No	No	one diagnosis	0	0	0	0	0
2007	5-<15	female	highland	0	outpatient	0	alive	Pm	6.4	>=50	normal	No	No	No	No	Yes	No	No	No	two or more diagnoses	0	0	0	0	0
2010	5-<15	female	highland	0	outpatient	0	alive	Pm				No	No	No	No	Yes	No	No	No	one diagnosis	0	0	0	0	0
2010	5-<15	female	highland	0	outpatient	0	alive	Pm				No	No	No	No	Yes	No	No	No	one diagnosis	0	0	0	0	0
2005	>=15	male	highland		outpatient	0	alive	Pm				Yes	No	Yes	No	No	No	No	No	one diagnosis	0	0	0	0	0
2006	>=15	male	highland		outpatient	0	alive	Pm				No	No	No	No	Yes	No	No	No	one diagnosis	0	0	0	0	0
2013	>=15	male	highland		outpatient	0	alive	Pm	9.6	<50	below LLN	No	No	No	No	Yes	No	No	No	one diagnosis	0	0	0	0	0
2010	5-<15	female	highland	0	outpatient	0	alive	Pm				No	No	No	No	Yes	No	No	No	two or more diagnoses	0	0	0	0	0
2005	>=15	male	highland		inpatient	3	alive	Pm	11	>=50	normal	Yes	No	No	No	No	No	No	No	two or more diagnoses	0	0	0	0	0
2010	5-<15	female	highland	0	outpatient	0	alive	Pm	5.4	>=50	normal	No	No	No	No	Yes	No	No	No	one diagnosis	0	0	0	0	0
2006	>=15	male	highland		outpatient	0	alive	Pm	9.1	>=50	below LLN	No	No	No	No	Yes	No	No	No	one diagnosis	0	0	0	0	0
2008	>=15	male	highland		outpatient	0	alive	Pm				No	No	No	No	Yes	No	No	No	one diagnosis	0	0	0	0	0
2005	5-<15	female	highland	0	outpatient	0	alive	Pm												one diagnosis	0	0	0	0	0
2013	>=15	female	highland	1	inpatient	2	alive	Pm	7.8	>=50	normal	No	No	No	No	Yes	No	No	No	two or more diagnoses	0	0	0	0	0
2006	>=15	male	highland		outpatient	0	alive	Pm	11.9	>=50	normal	No	No	No	No	Yes	No	No	No	one diagnosis	0	0	0	0	0
2008	>=15	male	highland		outpatient	0	alive	Pm				No	No	No	No	Yes	No	No	No	one diagnosis	0	0	0	0	1
2008	>=15	male	highland		outpatient	0	alive	Pm				No	No	No	No	Yes	No	No	No	one diagnosis	0	0	0	0	0
2006	>=15	male	highland		outpatient	0	alive	Pm				No	No	No	No	Yes	No	No	No	one diagnosis	0	0	0	0	0
2005	>=15	male	lowland		outpatient	0	alive	Pm	9	>=50	below LLN	Yes	No	No	No	No	No	No	No	one diagnosis	0	0	0	0	0
2009	5-<15	female	lowland	0	outpatient	0	alive	Pm				No	No	No	No	Yes	No	No	No	two or more diagnoses	0	0	0	0	0
2013	5-<15	female	highland	0	outpatient	0	alive	Pm				No	No	No	No	Yes	No	No	No	one diagnosis	0	0	0	0	0
2005	1-<5	male	highland		outpatient	0	alive	Pm				Yes	No	No	No	No	No	No	No	two or more diagnoses	0	0	0	0	0
2009	5-<15	male	highland		outpatient	0	alive	Pm				No	No	No	No	Yes	No	No	No	one diagnosis	0	0	0	0	0
2005	1-<5	male	highland		outpatient	0	alive	Pm	9	>=50	normal	Yes	No	No	No	No	No	No	No	one diagnosis	0	0	0	0	0
2009	5-<15	female	highland	0	outpatient	0	alive	Pm				No	No	No	No	Yes	No	No	No	one diagnosis	0	0	0	0	0
2009	>=15	female	highland	0	outpatient	0	alive	Pm	8.8	>=50	normal	No	No	No	No	Yes	No	No	No	one diagnosis	0	0	0	0	1
2009	>=15	female	highland	0	outpatient	0	alive	Pm				No	No	No	No	Yes	No	No	No	one diagnosis	0	0	0	0	0
2004	0-<1	male	lowland		outpatient	0	alive	Pm	5.5	<50	normal	Yes	No	No	No	No	No	No	No	one diagnosis	0	0	0	0	0
2010	5-<15	male	highland		outpatient	0	alive	Pm	8.5	>=50	normal	No	No	No	No	Yes	No	No	No	one diagnosis	0	0	0	0	1
2011	5-<15	male	highland		outpatient	0	alive	Pm	7.8	>=50	normal	No	No	No	No	Yes	No	No	No	one diagnosis	0	0	0	0	0
2007	>=15	male	highland		outpatient	0	alive	Pm				No	No	No	No	No	Yes	No	No	one diagnosis	0	0	0	0	0
2005	1-<5	male	highland		outpatient	0	alive	Pm	8	>=50	normal									one diagnosis	0	0	0	0	0
2009	>=15	male	highland		outpatient	0	alive	Pm	12.7	<50	normal	No	No	No	No	Yes	No	No	No	two or more diagnoses	0	0	0	0	0
2005	>=15	female	highland	0	outpatient	0	alive	Pm	5.3	>=50	below LLN	No	No	No	No	No	No	No	No	one diagnosis	0	0	0	0	0
2004	>=15	female	highland	0	outpatient	0	alive	Pm	7.3	>=50	normal	No	No	No	No	No	No	No	No	one diagnosis	0	0	0	0	0
2012	>=15	female	highland	0	outpatient	0	alive	Pm				No	No	No	No	Yes	No	No	No	one diagnosis	0	0	0	0	0
2008	5-<15	male	highland		outpatient	0	alive	Pm	7.4	>=50	normal	No	No	No	No	Yes	No	No	No	two or more diagnoses	0	0	0	0	0
2012	>=15	female	highland	0	outpatient	0	alive	Pm				No	No	No	No	Yes	No	No	No	one diagnosis	0	0	0	0	0
2006	>=15	female	highland	0	outpatient	0	alive	Pm				No	No	No	No	Yes	No	No	No	one diagnosis	0	0	0	0	0
2006	1-<5	male	highland		outpatient	0	alive	Pm												one diagnosis	0	0	0	0	0
2010	5-<15	male	highland		outpatient	0	alive	Pm				No	No	No	No	Yes	No	No	No	one diagnosis	0	0	0	0	0
2006	>=15	female	lowland	0	outpatient	0	alive	Pm				No	No	No	No	Yes	No	No	No	one diagnosis	0	0	0	0	0
2005	>=15	female	highland	0	outpatient	0	alive	Pm	8.8	>=50	normal	Yes	No	Yes	No	No	No	No	No	one diagnosis	0	0	0	0	0
2010	>=15	female	highland	0	outpatient	0	alive	Pm				No	No	No	No	Yes	No	No	No	one diagnosis	0	0	0	0	0
2004	>=15	male	highland		outpatient	0	alive	Pm	8.8	<50	normal	No	No	No	No	No	No	No	No	one diagnosis	0	0	0	0	0
2008	>=15	female	highland	0	outpatient	0	alive	Pm				No	No	No	No	Yes	No	No	No	two or more diagnoses	0	0	0	0	0
2008	>=15	female	highland	0	outpatient	0	alive	Pm												two or more diagnoses	0	0	0	0	0
2010	>=15	female	highland	0	outpatient	0	alive	Pm				No	No	No	No	Yes	No	No	No	one diagnosis	0	0	0	0	0
2010	5-<15	male	highland		outpatient	0	alive	Pm				No	No	No	No	Yes	No	No	No	one diagnosis	0	0	0	0	0
2010	>=15	female	highland	0	outpatient	0	alive	Pm	10.2	>=50	normal									two or more diagnoses	0	0	0	0	0
2005	>=15	male	highland		outpatient	0	alive	Pm				No	No	No	No	No	No	No	No	one diagnosis	0	0	0	0	0
2009	>=15	male	highland		outpatient	0	alive	Pm	10.7	>=50	normal	No	No	No	No	Yes	No	No	No	one diagnosis	0	0	0	0	0
2009	>=15	female	highland	1	inpatient	2	alive	Pm	5.3	>=50	normal	No	No	No	No	Yes	No	No	No	two or more diagnoses	0	0	0	0	0
2006	>=15	female	highland	0	outpatient	0	alive	Pm				No	No	No	No	Yes	No	No	No	one diagnosis	0	0	0	0	0
2005	>=15	male	highland		outpatient	0	alive	Pm	11.6	>=50	normal	Yes	No	Yes	No	No	No	No	No	one diagnosis	0	0	0	0	0
2007	1-<5	male	lowland		outpatient	0	alive	Pm	7.6	>=50	normal	No	No	No	No	Yes	No	No	No	one diagnosis	0	0	0	0	0
2008	>=15	male	highland		outpatient	0	alive	Pm				No	No	No	No	Yes	No	No	No	one diagnosis	0	0	0	0	0
2005	>=15	female	highland	0	outpatient	0	alive	Pm				No	No	No	No	No	No	No	No	one diagnosis	0	0	0	0	0
2004	1-<5	female	highland	0	outpatient	0	alive	Pm												one diagnosis	0	0	0	0	0
2008	1-<5	female	highland	0	outpatient	0	alive	Pm				No	No	No	No	Yes	No	No	No	one diagnosis	0	0	0	0	1
2008	5-<15	female	highland	0	outpatient	0	alive	Pm				No	No	No	No	Yes	No	No	No	one diagnosis	0	0	0	0	0
2013	5-<15	female	highland	0	outpatient	0	alive	Pm	9	>=50	below LLN	No	No	No	No	Yes	No	No	No	two or more diagnoses	0	0	0	0	0
2010	>=15	male	highland		outpatient	0	alive	Pm	10.3	>=50	below LLN	No	No	No	No	Yes	No	No	No	two or more diagnoses	0	0	0	0	0
2013	>=15	male	highland		outpatient	0	alive	Pm	10.8	>=50	normal	No	No	No	No	Yes	No	No	No	two or more diagnoses	0	0	0	0	0
2013	>=15	female	highland	0	outpatient	0	alive	Pm	12.4	>=50	normal	No	No	No	No	Yes	No	No	No	one diagnosis	0	0	0	0	0
2007	>=15	female	highland	0	inpatient	2	alive	Pm	15	>=50	above ULN	No	No	No	No	Yes	No	No	No	two or more diagnoses	0	0	0	0	0
2009	>=15	female	highland	0	outpatient	0	alive	Pm				No	No	No	No	Yes	No	No	No	one diagnosis	0	0	0	0	0
2009	>=15	female	highland	0	outpatient	0	alive	Pm	8.6	>=50	below LLN	No	No	No	No	Yes	No	No	No	two or more diagnoses	0	0	0	0	0
2009	1-<5	female	highland	0	outpatient	0	alive	Pm				No	No	No	No	Yes	No	No	No	one diagnosis	0	0	0	0	1
2010	5-<15	female	highland	0	outpatient	0	alive	Pm				No	No	No	No	Yes	No	No	No	one diagnosis	0	0	0	0	0
2007	1-<5	male	lowland		outpatient	0	alive	Pm				No	No	No	No	No	Yes	No	No	one diagnosis	0	0	0	0	0
2007	>=15	female	highland	0	outpatient	0	alive	Pm				No	No	No	No	Yes	No	No	No	one diagnosis	0	0	0	0	0
2009	>=15	female	highland	0	outpatient	0	alive	Pm				No	No	No	No	Yes	No	No	No	one diagnosis	0	0	0	0	0
2006	1-<5	male	highland		inpatient	40	alive	Pm	4.8	>=50	above ULN	No	No	No	No	Yes	No	No	Yes	two or more diagnoses	0	0	0	0	0
2007	>=15	male	highland		outpatient	0	alive	Pm				No	No	No	No	Yes	No	No	No	one diagnosis	0	0	0	0	0
2013	>=15	female	highland	0	outpatient	0	alive	Pm				No	No	No	No	Yes	No	No	No	one diagnosis	0	0	0	0	0
2006	>=15	female	highland	1	inpatient	2	alive	Pm	9.8	>=50	normal	Yes	No	No	No	No	No	No	No	two or more diagnoses	0	0	0	0	0
2013	>=15	female	highland	0	outpatient	0	alive	Pm				No	No	No	No	Yes	No	No	No	two or more diagnoses	0	0	0	0	0
2007	1-<5	female	highland	0	outpatient	0	alive	Pm	6.4	>=50	normal									two or more diagnoses	0	0	0	0	0
2010	5-<15	female	highland	0	outpatient	0	alive	Pm				No	No	No	No	Yes	No	No	No	one diagnosis	0	0	0	0	0
2012	>=15	female	highland	0	outpatient	0	alive	Pm	9.8	>=50	below LLN	No	No	No	No	Yes	No	No	No	one diagnosis	0	0	0	0	0
2004	>=15	female	lowland	0	outpatient	0	alive	Pm												one diagnosis	0	0	0	0	0
2013	>=15	female	highland	0	outpatient	0	alive	Pm				No	No	No	No	Yes	No	No	No	one diagnosis	0	0	0	0	0
2007	>=15	female	highland	0	outpatient	0	alive	Pm				No	No	No	No	Yes	No	No	No	one diagnosis	0	0	0	0	0
2008	5-<15	female	highland	0	outpatient	0	alive	Pm	5.9	>=50	normal	No	No	No	No	Yes	No	No	No	two or more diagnoses	0	0	0	0	0
2008	>=15	male	highland		outpatient	0	alive	Pm	8.2	<50	below LLN	No	No	No	No	Yes	No	No	No	one diagnosis	0	0	0	0	0
2005	1-<5	male	highland		outpatient	0	alive	Pm				Yes	No	No	No	No	No	No	No	one diagnosis	0	0	0	0	0
2008	5-<15	male	highland		outpatient	0	alive	Pm				No	No	No	No	Yes	No	No	No	one diagnosis	0	0	0	0	1
2008	5-<15	male	highland		outpatient	0	alive	Pm				No	No	No	No	Yes	No	No	No	two or more diagnoses	0	0	0	0	0
2012	5-<15	male	highland		outpatient	0	alive	Pm				No	No	No	No	Yes	No	No	No	one diagnosis	0	0	0	0	0
2007	>=15	female	highland	0	outpatient	0	alive	Pm				No	No	No	No	No	Yes	No	No	one diagnosis	0	0	0	0	0
2013	>=15	female	highland	0	outpatient	0	alive	Pm				No	No	No	No	Yes	No	No	No	one diagnosis	0	0	0	0	0
2007	5-<15	male	highland		outpatient	0	alive	Pm	7.3	>=50	normal									one diagnosis	0	0	0	0	0
2006	>=15	male	highland		outpatient	0	alive	Pm												two or more diagnoses	0	0	0	0	0
2005	>=15	male	highland		outpatient	0	alive	Pm	10	>=50	normal	No	No	No	No	No	No	No	No	two or more diagnoses	0	0	0	0	0
2010	>=15	male	highland		outpatient	0	alive	Pm	9.8	<50	normal	No	No	No	No	Yes	No	No	No	two or more diagnoses	0	0	0	0	0
2010	>=15	male	highland		outpatient	0	alive	Pm				No	No	No	No	Yes	No	No	No	one diagnosis	0	0	0	0	0
2013	>=15	female	highland	0	outpatient	0	alive	Pm	9.3	>=50	normal	Yes	No	No	No	No	No	No	No	two or more diagnoses	0	0	0	0	0
2013	5-<15	male	highland		outpatient	0	alive	Pm				No	No	No	No	Yes	No	No	No	one diagnosis	0	0	0	0	0
2005	>=15	female	highland	0	outpatient	0	alive	Pm	10	>=50	normal	Yes	No	Yes	No	No	No	No	No	one diagnosis	0	0	0	0	0
2008	>=15	female	highland	0	inpatient	0.5	alive	Pm	9.2	>=50	below LLN	No	No	No	No	Yes	No	No	No	two or more diagnoses	0	0	0	0	0
2008	5-<15	male	highland		outpatient	0	alive	Pm				No	No	No	No	Yes	No	No	No	one diagnosis	0	0	0	0	0
2009	>=15	male	highland		outpatient	0	alive	Pm				No	No	No	No	Yes	No	No	No	two or more diagnoses	0	0	0	0	0
2006	>=15	male	highland		outpatient	0	alive	Pm				No	No	No	No	Yes	No	No	No	two or more diagnoses	0	0	0	0	0
2006	>=15	female	lowland	0	outpatient	0	alive	Pm												one diagnosis	0	0	0	0	0
2011	>=15	male	highland		outpatient	0	alive	Pm				No	No	No	No	Yes	No	No	No	one diagnosis	0	0	0	0	0
2013	>=15	male	highland		outpatient	0	alive	Pm				No	No	No	No	Yes	No	No	No	one diagnosis	0	0	0	0	0
2006	>=15	female	highland	0	inpatient	3	alive	Pm	5.3	>=50	below LLN	No	No	No	No	Yes	No	No	No	two or more diagnoses	0	0	0	0	0
2009	>=15	female	non papuan	1	outpatient	0	alive	Pm				Yes	No	No	No	No	No	No	No	two or more diagnoses	0	0	0	0	0
2008	5-<15	male	lowland		outpatient	0	alive	Pm				No	No	No	No	Yes	No	No	No	two or more diagnoses	0	0	0	0	0
2006	>=15	female	highland	1	inpatient	2	alive	Pm	5.9	>=50	normal	Yes	No	No	No	No	No	No	No	two or more diagnoses	0	0	0	0	0
2006	1-<5	male	highland		inpatient	2	alive	Pm	4.9	>=50	normal	No	No	No	No	Yes	No	No	Yes	two or more diagnoses	0	0	0	0	0
2008	1-<5	female	highland	0	outpatient	0	alive	Pm												one diagnosis	0	0	0	0	0
2009	5-<15	female	highland	0	outpatient	0	alive	Pm				No	No	No	No	Yes	No	No	No	two or more diagnoses	0	0	0	0	0
2013	5-<15	female	highland	0	outpatient	0	alive	Pm				No	No	No	No	Yes	No	No	No	one diagnosis	0	0	0	0	0
2004	>=15	female	lowland	0	outpatient	0	alive	Pm				Yes	No	Yes	No	No	No	No	No	one diagnosis	0	0	0	0	0
2005	1-<5	male	lowland		outpatient	0	alive	Pm	5.6	>=50	below LLN	Yes	No	No	Yes	No	No	No	No	one diagnosis	0	0	0	0	0
2009	5-<15	male	highland		outpatient	0	alive	Pm				No	No	No	No	Yes	No	No	No	one diagnosis	0	0	0	0	0
2006	>=15	female	highland	0	outpatient	0	alive	Pm				No	No	No	No	Yes	No	No	No	one diagnosis	0	0	0	0	0
2006	>=15	female	highland	0	outpatient	0	alive	Pm												one diagnosis	0	0	0	0	0
2008	5-<15	male	lowland		outpatient	0	alive	Pm	7.7	>=50	normal	No	No	No	No	Yes	No	No	No	one diagnosis	0	0	0	0	0
2008	5-<15	male	highland		outpatient	0	alive	Pm	8.5	>=50	below LLN	No	No	No	No	Yes	No	No	No	two or more diagnoses	0	0	0	0	0
2007	>=15	female	highland	0	outpatient	0	alive	Pm				No	No	No	No	No	Yes	No	No	one diagnosis	0	0	0	0	0
2012	>=15	male	lowland		outpatient	0	alive	Pm				No	No	No	No	Yes	No	No	No	two or more diagnoses	0	0	0	0	0
2009	>=15	male	highland		outpatient	0	alive	Pm				No	No	No	No	Yes	No	No	No	one diagnosis	0	0	0	0	0
2004	1-<5	male	highland		outpatient	0	alive	Pm				Yes	No	No	No	No	No	No	No	one diagnosis	0	0	0	0	0
2010	5-<15	male	highland		outpatient	0	alive	Pm				No	No	No	No	Yes	No	No	No	one diagnosis	0	0	0	0	0
2007	5-<15	female	lowland	0	outpatient	0	alive	Pm				No	No	No	No	Yes	No	No	No	two or more diagnoses	0	0	0	0	0
2012	>=15	female	highland	0	outpatient	0	alive	Pm				No	No	No	No	Yes	No	No	No	one diagnosis	0	0	0	0	0
2013	5-<15	female	lowland	0	inpatient	3	died	Pm	7.8	>=50	above ULN	No	No	No	No	No	No	No	Yes	two or more diagnoses	1	0	0	0	0
2007	>=15	female	highland	0	outpatient	0	alive	Pm				No	No	No	No	No	Yes	No	No	one diagnosis	0	0	0	0	0
2009	>=15	male	highland		outpatient	0	alive	Pm	10.4	<50	below LLN	No	No	No	No	Yes	No	No	No	one diagnosis	0	0	0	0	0
2008	>=15	male	lowland		outpatient	0	alive	Pm				No	No	No	No	Yes	No	No	No	two or more diagnoses	0	0	0	0	0
2008	>=15	female	highland	0	outpatient	0	alive	Pm				No	No	No	No	Yes	No	No	No	one diagnosis	0	0	0	0	0
2009	>=15	male	highland		outpatient	0	alive	Pm	10.1	>=50	normal	No	No	No	No	Yes	No	No	No	one diagnosis	0	0	0	0	0
2008	>=15	male	non papuan		outpatient	0	alive	Pm				No	No	No	No	No	Yes	No	No	one diagnosis	0	0	0	0	0
2008	>=15	male	non papuan		outpatient	0	alive	Pm	14.4	>=50	normal									one diagnosis	0	0	0	0	0
2006	1-<5	female	highland	0	outpatient	0	alive	Pm				No	No	No	No	Yes	No	No	No	one diagnosis	0	0	0	0	0
2013	>=15	male	highland		outpatient	0	alive	Pm	9.5	>=50	normal									one diagnosis	0	0	0	0	0
2010	>=15	male	highland		outpatient	0	alive	Pm				No	No	No	No	Yes	No	No	No	one diagnosis	0	0	0	0	0
2012	5-<15	female	highland	0	outpatient	0	alive	Pm				No	No	No	No	Yes	No	No	No	one diagnosis	0	0	0	0	0
2008	>=15	male	highland		outpatient	0	alive	Pm	2.3	>=50	below LLN	No	No	No	No	Yes	No	No	Yes	two or more diagnoses	0	0	0	0	0
2007	>=15	female	highland	0	outpatient	0	alive	Pm				No	No	No	No	Yes	No	No	No	two or more diagnoses	0	0	0	0	0
2008	>=15	female	highland	0	outpatient	0	alive	Pm				No	No	No	No	Yes	No	No	No	two or more diagnoses	0	0	0	0	0
2008	>=15	female	highland	0	outpatient	0	alive	Pm				No	No	No	No	No	Yes	No	No	one diagnosis	0	0	0	0	0
2006	>=15	female	highland	0	outpatient	0	alive	Pm				No	No	No	No	Yes	No	No	No	one diagnosis	0	0	0	0	0
2010	>=15	male	highland		outpatient	0	alive	Pm				No	No	No	No	Yes	No	No	No	one diagnosis	0	0	0	0	0
2011	>=15	male	highland		outpatient	0	alive	Pm	12.1	>=50	normal	No	No	No	No	Yes	No	No	No	one diagnosis	0	0	0	0	0
2008	>=15	male	highland		outpatient	0	alive	Pm				No	No	No	No	Yes	No	No	No	one diagnosis	0	0	0	0	0
2005	1-<5	female	lowland	0	outpatient	0	alive	Pm	8	>=50	above ULN	Yes	No	No	No	No	No	No	No	one diagnosis	0	0	0	0	0
2013	>=15	male	highland		outpatient	0	alive	Pm				No	No	No	No	Yes	No	No	No	one diagnosis	0	0	0	0	0
2010	>=15	male	highland		outpatient	0	alive	Pm				No	No	No	No	Yes	No	No	No	two or more diagnoses	0	0	0	0	0
2010	>=15	female	lowland	0	outpatient	0	alive	Pm				No	No	No	No	Yes	No	No	No	one diagnosis	0	0	0	0	0
2006	>=15	female	highland	0	outpatient	0	alive	Pm				No	No	No	No	Yes	No	No	No	one diagnosis	0	0	0	0	0
2005	>=15	female	highland	0	outpatient	0	alive	Pm				Yes	No	No	No	No	No	No	No	one diagnosis	0	0	0	0	0
2009	>=15	female	highland	0	outpatient	0	alive	Pm				No	No	No	No	Yes	No	No	No	one diagnosis	0	0	0	0	0
2012	>=15	female	highland	0	outpatient	0	alive	Pm	12.7	>=50	below LLN	No	No	No	No	Yes	No	No	No	one diagnosis	0	0	0	0	0
2011	>=15	male	highland		outpatient	0	alive	Pm				No	No	No	No	Yes	No	No	No	two or more diagnoses	0	0	0	0	0
2009	>=15	male	highland		outpatient	0	alive	Pm	9.4	>=50	below LLN	No	No	No	No	Yes	No	No	No	two or more diagnoses	0	0	0	0	0
2010	5-<15	male	highland		outpatient	0	alive	Pm				No	No	No	No	Yes	No	No	No	one diagnosis	0	0	0	0	0
2010	5-<15	male	highland		outpatient	0	alive	Pm												two or more diagnoses	0	1	0	0	0
2007	5-<15	female	highland	0	outpatient	0	alive	Pm	5.6	>=50	normal	No	No	No	No	Yes	No	No	No	two or more diagnoses	0	0	0	0	0
2010	5-<15	male	highland		outpatient	0	alive	Pm				No	No	No	No	Yes	No	No	No	two or more diagnoses	0	0	0	0	0
2012	>=15	female	highland	0	outpatient	0	alive	Pm				No	No	No	No	Yes	No	No	No	one diagnosis	0	0	0	0	0
2010	>=15	female	highland	0	outpatient	0	alive	Pm				No	No	No	No	Yes	No	No	No	one diagnosis	0	0	0	0	0
2009	5-<15	female	highland	0	inpatient	10	alive	Pm	7.8	>=50	below LLN	No	No	No	No	Yes	No	No	Yes	two or more diagnoses	0	0	0	0	0
2009	>=15	male	highland		outpatient	0	alive	Pm	12	>=50	below LLN	No	No	No	No	Yes	No	No	No	one diagnosis	0	0	0	0	0
2010	>=15	male	highland		outpatient	0	alive	Pm				No	No	No	No	Yes	No	No	No	one diagnosis	0	0	0	0	0
2007	>=15	male	highland		outpatient	0	alive	Pm				No	No	No	No	Yes	No	No	No	one diagnosis	0	0	0	0	0
2008	>=15	male	highland		outpatient	0	alive	Pm				No	No	No	No	Yes	No	No	No	one diagnosis	0	0	0	0	0
2009	>=15	female	highland	0	outpatient	0	alive	Pm				Yes	No	No	No	No	No	No	No	one diagnosis	0	0	0	0	0
2007	>=15	male	highland		outpatient	0	alive	Pm				No	No	No	No	Yes	No	No	No	one diagnosis	0	0	0	0	0
2013	5-<15	female	highland	0	outpatient	0	alive	Pm	7.4	>=50	normal	No	No	No	No	Yes	No	No	No	one diagnosis	0	0	0	0	0
2012	>=15	male	highland		outpatient	0	alive	Pm				No	No	No	No	Yes	No	No	No	two or more diagnoses	0	0	0	0	0
2006	1-<5	male	highland		outpatient	0	alive	Pm				No	No	No	No	Yes	No	No	No	one diagnosis	0	0	0	0	0
2005	>=15	male	highland		outpatient	0	alive	Pm	10.4	>=50	normal	No	Yes	No	No	No	No	No	No	one diagnosis	0	0	0	0	0
2007	>=15	male	highland		outpatient	0	alive	Pm				No	No	No	No	Yes	No	No	No	two or more diagnoses	0	0	0	0	0
2005	>=15	female	highland	0	outpatient	0	alive	Pm				No	No	No	No	No	No	No	No	one diagnosis	0	0	0	0	0
2010	>=15	male	highland		outpatient	0	alive	Pm	13.2	>=50	normal	No	No	No	No	Yes	No	No	No	one diagnosis	0	0	0	0	0
2005	>=15	female	highland	0	outpatient	0	alive	Pm				No	No	No	No	No	No	No	No	one diagnosis	0	0	0	0	0
2009	5-<15	male	highland		outpatient	0	alive	Pm				No	No	No	No	Yes	No	No	No	two or more diagnoses	0	0	0	0	0
2006	1-<5	male	lowland		inpatient	2	alive	Pm	8.7	>=50	normal	Yes	No	No	No	No	No	No	No	two or more diagnoses	0	0	0	0	0
2009	>=15	female	highland	0	outpatient	0	alive	Pm				No	No	No	No	No	Yes	No	No	one diagnosis	0	0	0	0	0
2012	>=15	female	highland	0	outpatient	0	alive	Pm				No	No	No	No	Yes	No	No	No	one diagnosis	0	0	0	0	0
2005	>=15	female	highland	0	outpatient	0	alive	Pm	8.9	<50	below LLN	Yes	No	No	No	No	No	No	No	one diagnosis	0	0	0	0	0
2006	>=15	female	highland	0	outpatient	0	alive	Pm				No	No	No	No	Yes	No	No	No	one diagnosis	0	0	0	0	0
2013	5-<15	female	highland	0	outpatient	0	alive	Pm				No	No	No	No	Yes	No	No	No	one diagnosis	0	0	0	0	0
2004	>=15	female	highland	0	inpatient	5	alive	Pm	5.7	>=50	above ULN	Yes	No	Yes	No	No	No	No	No	two or more diagnoses	0	0	0	0	0
2009	>=15	female	highland	0	outpatient	0	alive	Pm				No	No	No	No	Yes	No	No	No	one diagnosis	0	0	0	0	0
2006	1-<5	female	lowland	0	outpatient	0	alive	Pm				No	No	No	No	Yes	No	No	No	one diagnosis	0	0	0	0	0
2010	>=15	female	highland	1	outpatient	0	alive	Pm				No	No	No	No	Yes	No	No	No	two or more diagnoses	0	0	0	0	0
2005	>=15	female	highland	0	outpatient	0	alive	Pm	7	>=50	below LLN	No	Yes	Yes	No	No	No	No	No	one diagnosis	0	0	0	0	0
2009	5-<15	female	non papuan	0	outpatient	0	alive	Pm	9.4	>=50	normal	No	No	No	No	Yes	No	No	No	one diagnosis	0	0	0	0	0
2009	5-<15	male	highland		outpatient	0	alive	Pm	4.7	>=50	normal									two or more diagnoses	0	0	0	0	0
2010	>=15	female	highland	0	outpatient	0	alive	Pm				No	No	No	No	Yes	No	No	No	one diagnosis	0	0	0	0	0
2008	5-<15	male	highland		outpatient	0	alive	Pm				No	No	No	No	Yes	No	No	No	one diagnosis	0	0	0	0	0
2013	>=15	male	highland		outpatient	0	alive	Pm				Yes	No	No	No	No	No	No	No	one diagnosis	0	0	0	0	0
2007	>=15	male	highland		outpatient	0	alive	Pm												one diagnosis	0	0	0	0	0
2007	1-<5	male	highland		outpatient	0	alive	Pm	10	>=50	normal	No	No	No	No	Yes	No	No	No	one diagnosis	0	0	0	0	0
2010	>=15	male	highland		outpatient	0	alive	Pm	5.8	>=50	normal	No	No	No	No	Yes	No	No	No	two or more diagnoses	0	0	0	0	0
2012	>=15	female	lowland	0	outpatient	0	alive	Pm												one diagnosis	0	0	0	0	0
2007	5-<15	male	highland		outpatient	0	alive	Pm				No	No	No	No	Yes	No	No	No	one diagnosis	0	0	0	0	0
2013	5-<15	male	highland		outpatient	0	alive	Pm				No	No	No	No	Yes	No	No	No	one diagnosis	0	0	0	0	0
2009	>=15	male	highland		outpatient	0	alive	Pm				No	No	No	No	Yes	No	No	No	one diagnosis	0	0	0	0	0
2012	5-<15	female	highland	0	outpatient	0	alive	Pm				No	No	No	No	Yes	No	No	No	one diagnosis	0	0	0	0	0
2008	>=15	male	highland		outpatient	0	alive	Pm				No	No	No	No	Yes	No	No	No	one diagnosis	0	0	0	0	0
2012	>=15	female	highland	1	outpatient	0	alive	Pm				Yes	No	No	No	No	No	No	No	two or more diagnoses	0	0	0	0	0
2005	>=15	female	highland	0	outpatient	0	alive	Pm	10	>=50	above ULN	Yes	No	Yes	No	No	No	No	No	one diagnosis	0	0	0	0	0
2009	5-<15	male	highland		outpatient	0	alive	Pm	12.3	>=50	normal	No	No	No	No	Yes	No	No	No	two or more diagnoses	0	0	0	0	0
2007	>=15	female	highland	0	outpatient	0	alive	Pm				No	No	No	No	Yes	No	No	No	one diagnosis	0	0	0	0	1
2008	>=15	female	highland	0	outpatient	0	alive	Pm				No	No	No	No	Yes	No	No	No	one diagnosis	0	0	0	0	0
2010	>=15	female	highland	0	outpatient	0	alive	Pm				No	No	No	No	Yes	No	No	No	two or more diagnoses	0	0	0	0	0
2010	>=15	female	highland	0	outpatient	0	alive	Pm				No	No	No	No	Yes	No	No	No	one diagnosis	0	0	0	0	0
2010	5-<15	male	highland		outpatient	0	alive	Pm				No	No	No	No	Yes	No	No	No	one diagnosis	0	0	0	0	0
2011	>=15	male	highland		outpatient	0	alive	Pm				No	No	No	No	Yes	No	No	No	one diagnosis	0	0	0	0	0
2006	>=15	male	highland		outpatient	0	alive	Pm				No	No	No	No	Yes	No	No	No	one diagnosis	0	0	0	0	0
2008	>=15	female	highland	1	inpatient	2	alive	Pm	7.2	>=50	normal	No	No	No	No	Yes	No	No	No	two or more diagnoses	0	0	0	0	0
2008	>=15	male	highland		outpatient	0	alive	Pm				No	No	No	No	Yes	No	No	No	one diagnosis	0	0	0	0	0
2006	1-<5	male	highland		outpatient	0	alive	Pm	4.9	>=50	normal	No	No	No	No	Yes	No	No	No	two or more diagnoses	0	0	0	0	0
2009	>=15	female	highland	0	outpatient	0	alive	Pm	9.8	>=50	below LLN	No	No	No	No	Yes	No	No	No	one diagnosis	0	0	0	0	0
2013	>=15	female	highland	1	inpatient	5	alive	Pm				Yes	No	No	No	No	No	No	Yes	two or more diagnoses	0	0	0	0	0
2004	>=15	female	lowland	0	inpatient	6	alive	Pm				No	No	No	No	No	No	No	No	two or more diagnoses	0	0	0	0	0
2010	5-<15	female	highland	0	outpatient	0	alive	Pm	9.6	>=50	above ULN	No	No	No	No	Yes	No	No	No	two or more diagnoses	0	0	0	0	0
2005	1-<5	male	lowland		outpatient	0	alive	Pm	4.7	>=50	normal	Yes	No	No	No	No	No	No	No	two or more diagnoses	0	0	0	0	0
2006	>=15	female	highland	0	outpatient	0	alive	Pm				No	No	No	No	Yes	No	No	No	one diagnosis	0	0	0	0	0
2007	1-<5	female	lowland	0	outpatient	0	alive	Pm	7.9	>=50	below LLN	No	No	No	No	Yes	No	No	No	one diagnosis	0	0	0	0	0
2011	>=15	male	highland		outpatient	0	alive	Pm				No	No	No	No	Yes	No	No	No	one diagnosis	0	0	0	0	0
2010	5-<15	female	highland	0	outpatient	0	alive	Pm				No	No	No	No	Yes	No	No	No	two or more diagnoses	0	0	0	0	0
2011	>=15	male	highland		outpatient	0	alive	Pm				No	No	No	No	Yes	No	No	No	one diagnosis	0	0	0	0	0
2007	>=15	female	highland	0	outpatient	0	alive	Pm				No	No	No	No	Yes	No	No	No	one diagnosis	0	0	0	0	0
2005	1-<5	male	lowland		outpatient	0	alive	Pm	7.2	>=50	normal									one diagnosis	0	0	0	0	0
2005	>=15	female	highland	0	outpatient	0	alive	Pm	6	>=50	below LLN	No	No	Yes	No	No	No	No	No	one diagnosis	0	0	0	0	0
2013	5-<15	male	highland		outpatient	0	alive	Pm												two or more diagnoses	0	0	0	0	0
2013	5-<15	male	highland		inpatient	1	alive	Pm	6.3	>=50	above ULN	No	No	No	No	Yes	No	No	No	one diagnosis	0	0	0	0	0
2006	5-<15	male	highland		outpatient	0	alive	Pm				No	No	No	No	Yes	No	No	No	two or more diagnoses	0	0	0	0	0
2004	>=15	female	highland	0	outpatient	0	alive	Pm				No	No	No	No	No	No	No	No	one diagnosis	0	0	0	0	0
2004	>=15	female	highland	0	outpatient	0	alive	Pm												one diagnosis	0	0	0	0	0
2009	>=15	male	highland		outpatient	0	alive	Pm				No	No	No	No	Yes	No	No	No	two or more diagnoses	0	0	0	0	0
2009	>=15	female	highland	0	outpatient	0	alive	Pm	8.1	>=50	normal	No	No	No	No	No	Yes	No	No	one diagnosis	0	0	0	0	0
2005	>=15	female	lowland	0	inpatient	4	alive	Pm	9.1	>=50	above ULN	Yes	No	Yes	No	No	No	Yes	No	two or more diagnoses	0	0	0	0	0
2012	5-<15	male	highland		outpatient	0	alive	Pm				No	No	No	No	Yes	No	No	No	one diagnosis	0	0	0	0	0
2008	1-<5	female	highland	0	outpatient	0	alive	Pm												two or more diagnoses	0	0	0	0	0
2008	>=15	male	highland		outpatient	0	alive	Pm				No	No	No	No	Yes	No	No	No	two or more diagnoses	0	0	0	0	0
2011	5-<15	male	highland		outpatient	0	alive	Pm				No	No	No	No	Yes	No	No	No	one diagnosis	0	0	0	0	0
2008	5-<15	male	highland		outpatient	0	alive	Pm				No	No	No	No	Yes	No	No	No	one diagnosis	0	0	0	0	0
2011	>=15	male	highland		outpatient	0	alive	Pm	7.9	>=50	normal	No	No	No	No	Yes	No	No	No	one diagnosis	0	0	0	0	0
2005	>=15	male	highland		outpatient	0	alive	Pm	12	>=50	normal	No	No	Yes	No	No	No	No	No	one diagnosis	0	0	0	0	0
2008	>=15	female	highland	0	outpatient	0	alive	Pm				No	No	No	No	Yes	No	No	No	one diagnosis	0	0	0	0	0
2012	>=15	female	highland	0	outpatient	0	alive	Pm				No	No	No	No	Yes	No	No	No	one diagnosis	0	0	0	0	0
2009	>=15	female	highland	0	outpatient	0	alive	Pm				No	No	No	No	Yes	No	No	No	two or more diagnoses	0	0	0	0	0
2008	>=15	female	highland	0	outpatient	0	alive	Pm	7.6	>=50	normal	No	No	No	No	Yes	No	No	No	two or more diagnoses	0	0	0	0	1
2008	>=15	female	highland	0	outpatient	0	alive	Pm												two or more diagnoses	0	0	0	0	1
2009	>=15	female	highland	0	outpatient	0	alive	Pm				No	No	No	No	Yes	No	No	No	two or more diagnoses	0	0	0	0	0
2009	>=15	female	highland	0	outpatient	0	alive	Pm				No	No	No	No	Yes	No	No	No	one diagnosis	0	0	0	0	0
2005	5-<15	male	highland		outpatient	0	alive	Pm				No	No	No	No	No	No	No	No	two or more diagnoses	0	0	0	0	1
2006	5-<15	male	highland		outpatient	0	alive	Pm				Yes	No	No	No	No	No	No	No	one diagnosis	0	0	0	0	0
2011	5-<15	female	highland	0	outpatient	0	alive	Pm				No	No	No	No	Yes	No	No	No	one diagnosis	0	0	0	0	0
2012	5-<15	female	highland	0	outpatient	0	alive	Pm				No	No	No	No	Yes	No	No	No	one diagnosis	0	0	0	0	0
2007	1-<5	male	highland		outpatient	0	alive	Pm				No	No	No	No	No	Yes	No	No	two or more diagnoses	0	0	0	0	0
2012	5-<15	male	highland		outpatient	0	alive	Pm				No	No	No	No	Yes	No	No	No	one diagnosis	0	0	0	0	0
2007	5-<15	female	highland	0	outpatient	0	alive	Pm				No	No	No	No	Yes	No	No	No	one diagnosis	0	0	0	0	0
2007	1-<5	male	lowland		outpatient	0	alive	Pm				No	No	No	No	Yes	No	No	No	one diagnosis	0	0	0	0	0
2007	1-<5	male	lowland		outpatient	0	alive	Pm												two or more diagnoses	0	0	0	0	0
2007	1-<5	male	lowland		inpatient	19	alive	Pm	6.2	>=50	above ULN	No	No	No	No	Yes	No	No	No	two or more diagnoses	0	0	1	1	1
2007	1-<5	male	lowland		outpatient	0	alive	Pm				No	No	No	No	Yes	No	No	No	one diagnosis	0	0	0	0	0
2006	>=15	male	highland		inpatient	3	alive	Pm	12.2	>=50	above ULN	No	No	No	No	Yes	No	No	Yes	two or more diagnoses	0	0	0	0	0
2010	5-<15	male	highland		outpatient	0	alive	Pm				No	No	No	No	Yes	No	No	No	two or more diagnoses	0	0	0	0	0
2007	>=15	female	highland	0	outpatient	0	alive	Pm				No	No	No	No	No	Yes	No	No	one diagnosis	0	0	0	0	0
2005	>=15	female	highland	0	outpatient	0	alive	Pm				No	Yes	No	No	No	No	No	No	one diagnosis	0	0	0	0	0
2007	>=15	female	highland	0	outpatient	0	alive	Pm				No	No	No	No	Yes	No	No	No	one diagnosis	0	0	0	0	0
2008	>=15	female	highland	0	outpatient	0	alive	Pm				No	No	No	No	No	Yes	No	No	one diagnosis	0	0	0	0	0
2005	1-<5	male	lowland		outpatient	0	alive	Pm				Yes	No	No	No	No	No	No	No	one diagnosis	0	0	0	0	0
2004	>=15	female	highland	0	inpatient	2	alive	Pm	9.9	>=50	normal									two or more diagnoses	1	0	0	0	0
2004	>=15	female	highland	0	inpatient	0.5	died	Pm												one diagnosis	0	0	0	0	0
2008	>=15	female	highland	0	outpatient	0	alive	Pm	4.6	<50	below LLN	No	No	No	No	Yes	No	No	No	one diagnosis	0	0	0	0	1
2009	>=15	female	highland	0	outpatient	0	alive	Pm	4.8	>=50	normal	No	No	No	No	Yes	No	No	No	two or more diagnoses	0	0	0	0	0
2005	>=15	male	highland		outpatient	0	alive	Pm				No	Yes	No	No	No	No	No	No	one diagnosis	0	0	0	0	0
2010	5-<15	female	highland	0	outpatient	0	alive	Pm				No	No	No	No	Yes	No	No	No	one diagnosis	0	0	0	0	0
2011	>=15	male	highland		outpatient	0	alive	Pm				No	No	No	No	Yes	No	No	No	two or more diagnoses	0	0	0	0	0
2010	5-<15	male	highland		outpatient	0	alive	Pm	11.5	>=50	normal	No	No	No	No	Yes	No	No	No	one diagnosis	0	0	0	0	0
2010	>=15	female	highland	0	outpatient	0	alive	Pm				No	No	No	No	Yes	No	No	No	one diagnosis	0	0	0	0	0
2006	5-<15	male	highland		outpatient	0	alive	Pm				No	No	No	No	Yes	No	No	No	one diagnosis	0	0	0	0	0
2010	5-<15	male	highland		outpatient	0	alive	Pm	9.4	>=50	below LLN	No	No	No	No	Yes	No	No	No	one diagnosis	0	0	0	0	0
2009	>=15	female	highland	0	outpatient	0	alive	Pm	10.3	>=50	normal	No	No	No	No	Yes	No	No	No	two or more diagnoses	0	0	0	0	0
2013	5-<15	male	highland		outpatient	0	alive	Pm												one diagnosis	0	0	0	0	0
2006	1-<5	male	highland		outpatient	0	alive	Pm	4.2	>=50	normal	No	No	No	No	No	Yes	No	No	one diagnosis	0	0	0	0	0
2008	5-<15	male	highland		outpatient	0	alive	Pm	5.8	>=50	normal	No	No	No	No	Yes	No	No	No	two or more diagnoses	0	0	0	0	0
2011	5-<15	male	lowland		outpatient	0	alive	Pm	5.5	>=50	normal	No	No	No	No	Yes	No	No	No	two or more diagnoses	0	0	0	0	0
2009	>=15	female	highland	0	outpatient	0	alive	Pm												two or more diagnoses	0	0	0	0	0
2005	>=15	female	highland	0	outpatient	0	alive	Pm	6	<50	below LLN	Yes	No	No	No	No	No	No	No	one diagnosis	0	0	0	0	0
2010	>=15	female	highland	0	outpatient	0	alive	Pm				No	No	No	No	Yes	No	No	No	one diagnosis	0	0	0	0	0
2005	1-<5	male	highland		outpatient	0	alive	Pm				Yes	No	No	No	No	No	No	No	one diagnosis	0	0	0	0	0
2012	>=15	female	non papuan	0	outpatient	0	alive	Pm				No	No	No	No	Yes	No	No	No	one diagnosis	0	0	0	0	0
2013	>=15	female	highland	0	outpatient	0	alive	Pm				No	No	No	No	Yes	No	No	No	two or more diagnoses	0	0	0	0	0
2004	1-<5	female	highland	0	outpatient	0	alive	Pm				No	No	No	No	No	No	No	No	one diagnosis	0	0	0	0	0
2012	5-<15	male	highland		outpatient	0	alive	Pm				No	No	No	No	Yes	No	No	No	one diagnosis	0	0	0	0	0
2010	>=15	male	lowland		outpatient	0	alive	Pm	8.7	>=50	normal	No	No	No	No	Yes	No	No	No	one diagnosis	0	0	0	0	0
2007	1-<5	male	highland		outpatient	0	alive	Pm	9.4	>=50	normal	No	No	No	No	Yes	No	No	No	one diagnosis	0	0	0	0	0
2009	>=15	female	highland	0	outpatient	0	alive	Pm	9	>=50	normal	No	No	No	No	Yes	No	No	No	one diagnosis	0	0	0	0	0
2004	>=15	male	lowland		outpatient	0	alive	Pm				No	No	No	No	No	No	No	No	one diagnosis	0	0	0	0	0
2004	>=15	male	highland		outpatient	0	alive	Pm				No	No	No	No	No	No	No	No	one diagnosis	0	0	0	0	0
2013	5-<15	female	highland	0	outpatient	0	alive	Pm				No	No	No	No	Yes	No	No	No	one diagnosis	0	0	0	0	0
2010	>=15	male	highland		outpatient	0	alive	Pm				No	No	No	No	Yes	No	No	No	one diagnosis	0	0	0	0	0
2005	>=15	male	highland		inpatient	4	alive	Pm	6.2	>=50	below LLN	Yes	No	No	No	No	No	Yes	No	two or more diagnoses	0	0	0	0	0
2005	1-<5	female	highland	0	outpatient	0	alive	Pm				Yes	No	No	No	No	No	No	No	one diagnosis	0	0	0	0	0
2005	1-<5	female	highland	0	outpatient	0	alive	Pm												one diagnosis	0	0	0	0	0
2007	>=15	female	highland	0	outpatient	0	alive	Pm				No	No	No	No	Yes	No	No	No	one diagnosis	0	0	0	0	0
2005	5-<15	female	highland	0	outpatient	0	alive	Pm	7.7	>=50	normal	No	No	No	No	No	No	No	No	one diagnosis	0	0	0	0	0
2010	5-<15	female	highland	0	outpatient	0	alive	Pm	11.1	>=50	normal	No	No	No	No	No	No	No	No	two or more diagnoses	0	0	0	0	0
2004	1-<5	male	highland		outpatient	0	alive	Pm												one diagnosis	0	0	0	0	0
2013	5-<15	male	highland		outpatient	0	alive	Pm				No	No	No	No	Yes	No	No	No	one diagnosis	0	0	0	0	0
2007	>=15	male	highland		outpatient	0	alive	Pm				No	No	No	No	No	Yes	No	No	one diagnosis	0	0	0	0	0
2010	5-<15	female	highland	0	outpatient	0	alive	Pm												one diagnosis	0	0	0	0	0
2006	>=15	male	highland		outpatient	0	alive	Pm	13.9	>=50	normal	No	No	No	No	Yes	No	No	No	one diagnosis	0	0	0	0	0
2004	>=15	male	highland		outpatient	0	alive	Pm	11.5	>=50	normal	Yes	No	Yes	No	No	No	No	No	one diagnosis	0	0	0	0	0
2005	0-<1	female	lowland	0	outpatient	0	alive	Pm	6.3		normal									one diagnosis	0	0	0	0	0
2004	>=15	female	highland	0	inpatient	1	alive	Pm				Yes	No	No	No	No	No	Yes	No	two or more diagnoses	0	0	0	0	0
2008	1-<5	female	highland	0	outpatient	0	alive	Pm	8.6	>=50	normal	No	No	No	No	Yes	No	No	No	two or more diagnoses	0	0	0	0	0
2011	5-<15	female	highland	0	outpatient	0	alive	Pm	10.6	>=50	above ULN	No	No	No	No	Yes	No	No	No	two or more diagnoses	0	0	0	0	0
2006	1-<5	male	highland		outpatient	0	alive	Pm				No	No	No	No	Yes	No	No	No	one diagnosis	0	0	0	0	0
2009	>=15	female	highland	0	outpatient	0	alive	Pm	5.6	>=50	below LLN	No	No	No	No	Yes	No	No	No	two or more diagnoses	0	0	0	0	0
2011	>=15	female	highland	0	outpatient	0	alive	Pm				No	No	No	No	Yes	No	No	No	one diagnosis	0	0	0	0	0
2011	>=15	male	highland		inpatient	11	alive	Pm	3.3	>=50	below LLN	No	No	No	No	Yes	No	No	Yes	two or more diagnoses	0	0	0	0	0
2008	1-<5	female	lowland	0	outpatient	0	alive	Pm	9.3	>=50	normal	No	No	No	No	Yes	No	No	No	one diagnosis	0	0	0	0	0
2008	1-<5	female	lowland	0	outpatient	0	alive	Pm	8.4	>=50	normal									one diagnosis	0	0	0	0	0
2008	>=15	female	highland	0	outpatient	0	alive	Pm				No	No	No	No	Yes	No	No	No	one diagnosis	0	0	0	0	0
2010	>=15	female	highland	0	outpatient	0	alive	Pm	7.8	>=50	normal	No	No	No	No	Yes	No	No	No	one diagnosis	0	0	0	0	1
2011	>=15	female	highland	0	outpatient	0	alive	Pm				No	No	No	No	Yes	No	No	No	one diagnosis	0	0	0	0	0
2010	5-<15	female	highland	0	outpatient	0	alive	Pm				No	No	No	No	Yes	No	No	No	one diagnosis	0	0	0	0	0
2011	5-<15	female	highland	0	outpatient	0	alive	Pm	9.4	>=50	above ULN	No	No	No	No	Yes	No	No	No	one diagnosis	0	0	0	0	0
2011	5-<15	female	highland	0	inpatient	2	alive	Pm	9.3	>=50	normal	No	No	No	No	Yes	No	No	No	two or more diagnoses	0	0	0	0	0
2005	1-<5	female	highland	0	outpatient	0	alive	Pm	7	>=50	normal	No	Yes	No	No	No	No	No	No	one diagnosis	0	0	0	0	0
2013	>=15	female	highland	0	outpatient	0	alive	Pm	6.3	>=50	below LLN	No	No	No	No	Yes	No	No	No	two or more diagnoses	0	0	0	0	0
2005	>=15	male	non papuan		outpatient	0	alive	Pm				No	No	No	No	No	No	No	No	one diagnosis	0	0	0	0	0
2005	>=15	female	highland	0	outpatient	0	alive	Pm	7.3	>=50	below LLN	Yes	No	No	No	No	No	No	No	one diagnosis	0	0	0	0	0
2009	>=15	male	lowland		outpatient	0	alive	Pm				No	No	No	No	Yes	No	No	No	one diagnosis	0	0	0	0	0
2013	>=15	male	non papuan		outpatient	0	alive	Pm	14.2	>=50	normal	No	No	No	No	Yes	No	No	No	one diagnosis	0	0	0	0	0
2005	0-<1	female	lowland	0	outpatient	0	alive	Pm	6.8	>=50	normal	Yes	No	No	No	No	No	No	No	one diagnosis	0	0	0	0	0
2006	1-<5	male	lowland		outpatient	0	alive	Pm				No	No	No	No	Yes	No	No	No	one diagnosis	0	0	0	0	0
2008	>=15	male	highland		outpatient	0	alive	Pm				No	No	No	No	No	Yes	No	No	two or more diagnoses	0	0	0	0	0
2004	>=15	female	highland	0	outpatient	0	alive	Pm												one diagnosis	0	0	0	0	0
2006	>=15	female	lowland	0	outpatient	0	alive	Pm				No	No	No	No	Yes	No	No	No	one diagnosis	0	0	0	0	0
2007	>=15	female	lowland	1	inpatient	4	alive	Pm	3.6	>=50	normal	No	No	No	No	Yes	No	No	No	two or more diagnoses	0	0	0	0	0
2010	>=15	male	highland		outpatient	0	alive	Pm	12.2	>=50	normal	No	No	No	No	Yes	No	No	No	one diagnosis	0	0	0	0	0
2011	5-<15	male	highland		outpatient	0	alive	Pm	11	>=50	normal	No	No	No	No	Yes	No	No	No	one diagnosis	0	0	0	0	0
2005	>=15	female	highland	0	outpatient	0	alive	Pm	9	>=50	normal	Yes	No	No	No	No	No	No	No	one diagnosis	0	0	0	0	0
2009	>=15	female	highland	0	outpatient	0	alive	Pm	8.3	>=50	below LLN	No	No	No	No	Yes	No	No	No	one diagnosis	0	0	0	0	0
2008	>=15	male	highland		outpatient	0	alive	Pm				No	No	No	No	Yes	No	No	No	one diagnosis	0	0	0	0	0
2011	>=15	male	highland		outpatient	0	alive	Pm				No	No	No	No	Yes	No	No	No	one diagnosis	0	0	0	0	0
2009	5-<15	male	lowland		outpatient	0	alive	Pm				No	No	No	No	Yes	No	No	No	one diagnosis	0	0	0	0	0
2006	1-<5	male	highland		inpatient	2	alive	Pm	9.1	>=50	normal	No	No	No	No	Yes	No	No	No	two or more diagnoses	0	0	0	0	1
2006	1-<5	male	highland		outpatient	0	alive	Pm												one diagnosis	0	0	0	0	1
2007	1-<5	male	highland		outpatient	0	alive	Pm	5.9	>=50	normal	No	No	No	No	Yes	No	No	No	two or more diagnoses	0	0	0	0	0
2009	>=15	male	highland		outpatient	0	alive	Pm				No	No	No	No	Yes	No	No	No	one diagnosis	0	0	0	0	0
2005	0-<1	male	lowland		outpatient	0	alive	Pm	5.7		normal	No	No	No	No	No	No	No	No	one diagnosis	0	0	0	0	0
2012	5-<15	male	lowland		outpatient	0	alive	Pm				No	No	No	No	Yes	No	No	No	one diagnosis	0	0	0	0	0
2008	>=15	male	highland		outpatient	0	alive	Pm	7.8	>=50	above ULN									two or more diagnoses	0	0	0	0	0
2010	>=15	female	highland	0	inpatient	7	alive	Pm	3.3	>=50	below LLN	No	No	No	No	Yes	No	No	Yes	two or more diagnoses	0	0	0	0	0
2011	>=15	female	highland	0	outpatient	0	alive	Pm	4.9	>=50	below LLN	No	No	No	No	Yes	No	No	No	one diagnosis	0	0	0	0	0
2011	5-<15	male	highland		outpatient	0	alive	Pm	7.9	>=50	normal	No	No	No	No	Yes	No	No	No	two or more diagnoses	0	0	0	0	0
2009	>=15	male	highland		outpatient	0	alive	Pm				No	No	No	No	No	Yes	No	No	one diagnosis	0	0	0	0	0
2004	0-<1	male	highland		outpatient	0	alive	Pm												one diagnosis	0	0	0	0	0
2007	1-<5	female	highland	0	outpatient	0	alive	Pm	10.4	>=50	above ULN	No	No	No	No	Yes	No	No	No	one diagnosis	0	0	0	0	0
2005	5-<15	female	highland	0	outpatient	0	alive	Pm				Yes	No	No	No	No	No	No	No	one diagnosis	0	0	0	0	0
2007	1-<5	female	highland	0	outpatient	0	alive	Pm				No	No	No	No	Yes	No	No	No	two or more diagnoses	0	0	0	0	0
2009	5-<15	female	highland	0	inpatient	3	alive	Pm	9.7	>=50	normal	No	No	No	No	No	Yes	No	Yes	two or more diagnoses	0	0	0	0	0
2009	>=15	female	highland	0	outpatient	0	alive	Pm												one diagnosis	0	0	0	0	0
2013	>=15	female	highland	0	outpatient	0	alive	Pm				Yes	No	No	No	No	No	No	No	one diagnosis	0	0	0	0	0
2009	5-<15	female	highland	0	outpatient	0	alive	Pm				No	No	No	No	Yes	No	No	No	two or more diagnoses	0	0	0	0	0
2008	>=15	male	highland		outpatient	0	alive	Pm				No	No	No	No	Yes	No	No	No	two or more diagnoses	0	0	0	0	0
2008	>=15	female	highland	0	outpatient	0	alive	Pm												one diagnosis	0	0	0	0	0
2007	>=15	male	highland		outpatient	0	alive	Pm	10.4	>=50	normal	No	No	No	No	No	Yes	No	No	one diagnosis	0	0	0	0	0
2008	>=15	male	highland		outpatient	0	alive	Pm				No	No	No	No	Yes	No	No	No	two or more diagnoses	0	0	0	0	0
2009	5-<15	male	highland		outpatient	0	alive	Pm				No	No	No	No	Yes	No	No	No	one diagnosis	0	0	0	0	0
2010	>=15	female	highland	0	outpatient	0	alive	Pm				No	No	No	No	Yes	No	No	No	one diagnosis	0	0	0	0	0
2008	>=15	male	highland		outpatient	0	alive	Pm	9.3	>=50	normal	No	No	No	No	Yes	No	No	No	two or more diagnoses	0	0	0	0	0
2012	5-<15	male	lowland		outpatient	0	alive	Pm				No	No	No	No	Yes	No	No	No	one diagnosis	0	0	0	0	0
2004	>=15	male	highland		outpatient	0	alive	Pm												one diagnosis	0	0	0	0	0
2006	>=15	male	highland		outpatient	0	alive	Pm	11.2	>=50	normal	No	No	No	No	Yes	No	No	No	one diagnosis	0	0	0	0	0
2009	5-<15	male	highland		outpatient	0	alive	Pm				No	No	No	No	Yes	No	No	No	one diagnosis	0	0	0	0	1
2010	5-<15	male	highland		outpatient	0	alive	Pm	7.7	>=50	normal	No	No	No	No	Yes	No	No	No	one diagnosis	0	0	0	0	0
2006	>=15	male	highland		outpatient	0	alive	Pm				No	No	No	No	Yes	No	No	No	one diagnosis	0	0	0	0	0
2006	1-<5	female	highland	0	outpatient	0	alive	Pm				No	No	No	No	Yes	No	No	No	two or more diagnoses	0	0	0	0	0
2004	>=15	female	highland	0	outpatient	0	alive	Pm				No	No	No	No	No	No	No	No	one diagnosis	0	0	0	0	0
2004	0-<1	female	lowland	0	inpatient	4	alive	Pm	5.5	>=50	normal	Yes	No	No	No	No	No	No	No	two or more diagnoses	1	0	0	0	0
2013	>=15	male	highland		outpatient	0	alive	Pm				No	No	No	No	Yes	No	No	No	two or more diagnoses	0	0	0	0	0
2005	>=15	male	highland		outpatient	0	alive	Pm	8.8		below LLN									one diagnosis	0	0	0	0	0
2004	1-<5	female	highland	0	outpatient	0	alive	Pm												two or more diagnoses	0	0	0	0	0
2009	>=15	female	highland	0	outpatient	0	alive	Pm				No	No	No	No	Yes	No	No	No	one diagnosis	0	0	0	0	0
2012	>=15	female	highland	0	inpatient	4	alive	Pm	5.9	>=50	normal	No	No	No	No	Yes	No	No	No	two or more diagnoses	0	0	0	0	1
2013	>=15	female	highland	0	outpatient	0	alive	Pm				No	No	No	No	Yes	No	No	No	two or more diagnoses	0	0	0	0	0
2006	1-<5	male	highland		outpatient	0	alive	Pm				No	No	No	No	Yes	No	No	No	one diagnosis	0	0	0	0	0
2011	5-<15	male	highland		outpatient	0	alive	Pm				No	No	No	No	Yes	No	No	No	two or more diagnoses	0	0	0	0	0
2008	1-<5	male	highland		outpatient	0	alive	Pm				No	No	No	No	Yes	No	No	No	one diagnosis	0	0	0	0	0
2006	1-<5	female	highland	0	outpatient	0	alive	Pm	8.2	>=50	normal	No	Yes	No	No	No	No	No	No	one diagnosis	0	0	0	0	0
2006	1-<5	female	lowland	0	outpatient	0	alive	Pm				No	No	No	No	Yes	No	No	No	one diagnosis	0	0	0	0	0
2009	>=15	male	highland		outpatient	0	alive	Pm				No	No	No	No	Yes	No	No	No	one diagnosis	0	0	0	0	0
2011	>=15	male	highland		outpatient	0	alive	Pm	6.2	>=50	below LLN	No	No	No	No	Yes	No	No	No	one diagnosis	0	0	0	0	0
2011	>=15	male	highland		outpatient	0	alive	Pm				No	No	No	No	Yes	No	No	No	one diagnosis	0	0	0	0	0
2009	>=15	female	highland	0	outpatient	0	alive	Pm	10	>=50	normal	No	No	No	No	Yes	No	No	No	one diagnosis	0	0	0	0	0
2006	1-<5	female	highland	0	inpatient	1	alive	Pm	4.2	>=50	normal	No	No	No	No	Yes	No	No	No	two or more diagnoses	0	0	0	0	0
2007	1-<5	female	highland	0	inpatient	4	alive	Pm	7.1	>=50	above ULN	No	No	No	No	Yes	No	No	Yes	two or more diagnoses	0	0	0	0	0
2004	>=15	male	highland		outpatient	0	alive	Pm				No	No	No	No	No	No	No	No	one diagnosis	0	0	0	0	0
2009	>=15	male	highland		outpatient	0	alive	Pm				No	No	No	No	Yes	No	No	No	one diagnosis	0	0	0	0	0
2010	>=15	female	highland	0	outpatient	0	alive	Pm				No	No	No	No	Yes	No	No	No	one diagnosis	0	0	0	0	0
2004	>=15	male	highland		inpatient	2	alive	Pm	9.6	>=50	normal	Yes	No	Yes	No	No	No	Yes	No	two or more diagnoses	0	0	0	0	0
2009	>=15	female	highland	0	outpatient	0	alive	Pm				No	No	No	No	Yes	No	No	No	two or more diagnoses	0	0	0	0	0
2012	>=15	female	highland	0	outpatient	0	alive	Pm	9.8	<50	below LLN	No	No	No	No	Yes	No	No	No	one diagnosis	0	0	0	0	0
2004	>=15	male	highland		outpatient	0	alive	Pm				No	No	No	No	No	No	No	No	one diagnosis	0	0	0	0	0
2005	1-<5	female	highland	0	outpatient	0	alive	Pm	6.5	>=50	normal	Yes	No	No	Yes	No	No	No	No	one diagnosis	0	0	0	0	0
2006	>=15	female	highland	0	outpatient	0	alive	Pm				No	No	No	No	Yes	No	No	No	one diagnosis	0	0	0	0	0
2008	>=15	male	highland		outpatient	0	alive	Pm				No	No	No	No	Yes	No	No	No	two or more diagnoses	0	0	0	0	0
2007	>=15	male	highland		outpatient	0	alive	Pm	8.4	>=50	below LLN	No	No	No	No	Yes	No	No	No	one diagnosis	0	0	0	0	0
2006	1-<5	female	highland	0	outpatient	0	alive	Pm				No	No	No	No	Yes	No	No	No	one diagnosis	0	0	0	0	0
2007	>=15	female	highland	0	outpatient	0	alive	Pm				No	No	No	No	Yes	No	No	No	one diagnosis	0	0	0	0	0
2009	5-<15	female	highland	0	outpatient	0	alive	Pm				No	No	No	No	Yes	No	No	No	one diagnosis	0	0	0	0	0
2007	5-<15	female	highland	0	outpatient	0	alive	Pm				No	No	No	No	Yes	No	No	No	one diagnosis	0	0	0	0	0
2004	>=15	male	highland		outpatient	0	alive	Pm												one diagnosis	0	0	0	0	0
2004	1-<5	male	highland		outpatient	0	alive	Pm	4.8	>=50	normal	Yes	No	No	No	No	No	No	No	one diagnosis	0	0	0	0	0
2004	5-<15	male	lowland		outpatient	0	alive	Pm	8.6	>=50	normal	Yes	No	Yes	No	No	No	No	No	one diagnosis	0	0	0	0	0
2010	>=15	male	highland		outpatient	0	alive	Pm				No	No	No	No	Yes	No	No	No	one diagnosis	0	0	0	0	0
2005	>=15	female	highland	0	outpatient	0	alive	Pm												one diagnosis	0	0	0	0	0
2009	>=15	female	highland	0	inpatient	5	alive	Pm	9.2	<50	normal	No	No	No	No	Yes	No	No	Yes	two or more diagnoses	1	0	0	0	0
2009	>=15	male	highland		outpatient	0	alive	Pm				No	No	No	No	Yes	No	No	No	one diagnosis	0	0	0	0	0
2011	>=15	male	highland		outpatient	0	alive	Pm				No	No	No	No	Yes	No	No	No	one diagnosis	0	0	0	0	0
2007	>=15	female	highland	0	outpatient	0	alive	Pm	7.3	>=50	normal	No	No	No	No	Yes	No	No	No	one diagnosis	0	0	0	0	0
2012	>=15	female	highland	0	outpatient	0	alive	Pm				No	No	No	No	Yes	No	No	No	two or more diagnoses	0	0	0	0	0
2004	>=15	female	highland	1	inpatient	2	alive	Pm	5	>=50	above ULN									one diagnosis	0	0	0	0	0
2010	>=15	female	highland	0	outpatient	0	alive	Pm	9.6	>=50	below LLN	No	No	No	No	Yes	No	No	No	one diagnosis	0	0	0	0	0
2004	0-<1	female	highland	0	outpatient	0	alive	Pm												one diagnosis	0	0	0	0	0
2013	>=15	male	highland		outpatient	0	alive	Pm				No	No	No	No	Yes	No	No	No	one diagnosis	0	0	0	0	0
2011	>=15	male	non papuan		inpatient	3	alive	Pm	10	>=50	normal	No	No	No	No	Yes	No	No	No	two or more diagnoses	0	0	0	0	0
2009	>=15	female	highland	1	outpatient	0	alive	Pm	11.4	>=50	normal	No	No	No	No	Yes	No	No	No	two or more diagnoses	0	0	0	0	0
2006	1-<5	male	highland		outpatient	0	alive	Pm				No	No	No	No	Yes	No	No	No	one diagnosis	0	0	0	0	0
2009	>=15	male	highland		outpatient	0	alive	Pm				No	No	No	No	Yes	No	No	No	one diagnosis	0	0	0	0	0
2006	1-<5	female	lowland	0	outpatient	0	alive	Pm	4.4	>=50	normal									one diagnosis	0	0	0	0	0
2006	1-<5	male	lowland		outpatient	0	alive	Pm				No	No	No	No	Yes	No	No	No	two or more diagnoses	0	0	0	0	0
2006	>=15	male	highland		outpatient	0	alive	Pm				No	No	No	No	Yes	No	No	No	two or more diagnoses	0	0	0	0	0
2009	>=15	male	highland		outpatient	0	alive	Pm				No	No	No	No	Yes	No	No	No	one diagnosis	0	0	0	0	0
2009	>=15	male	highland		outpatient	0	alive	Pm	8.9	>=50	normal	No	No	No	No	Yes	No	No	No	two or more diagnoses	0	0	0	0	0
2005	>=15	female	highland	0	inpatient	5	alive	Pm	8.3	>=50	normal	Yes	No	No	No	No	No	Yes	No	two or more diagnoses	0	0	0	0	0
2009	>=15	female	highland	1	outpatient	0	alive	Pm	7	>=50	normal	No	No	No	No	Yes	No	No	No	two or more diagnoses	0	0	0	0	0
2011	>=15	female	highland	0	outpatient	0	alive	Pm				No	No	No	No	Yes	No	No	No	one diagnosis	0	0	0	0	0
2006	>=15	female	highland	0	inpatient	2	alive	Pm	4.6	>=50	below LLN	Yes	No	No	No	No	No	Yes	No	two or more diagnoses	0	0	0	0	0
2008	>=15	male	highland		outpatient	0	alive	Pm				No	No	No	No	No	Yes	No	No	two or more diagnoses	0	0	0	0	0
2011	>=15	male	highland		inpatient	2	alive	Pm	12.6	>=50	normal	No	No	No	No	No	No	No	Yes	two or more diagnoses	1	0	0	0	0
2005	>=15	female	highland	0	outpatient	0	alive	Pm				Yes	No	No	No	No	No	No	No	one diagnosis	0	0	0	0	0
2009	5-<15	male	highland		outpatient	0	alive	Pm	7.6	>=50	normal	No	No	No	No	Yes	No	No	No	one diagnosis	0	0	0	0	0
2004	>=15	female	highland	0	outpatient	0	alive	Pm				Yes	No	Yes	No	No	No	No	No	one diagnosis	0	0	0	0	0
[truncated: 3,098 more rows]
